# Supplementary material for: Factors associated with differential seropositivity to Leptospira interrogans and Leptospira kirschneri in a high transmission urban setting for leptospirosis in Brazil
Source: PLoS Negl Trop Dis. 2024 May 17;18(5):e0011292. doi: 10.1371/journal.pntd.0011292 (PMC11139309; doi:10.1371/journal.pntd.0011292)
Supplement: S1 Table — (XLSX) [file pntd.0011292.s001.xlsx]

## Sheet: S1
Table S1. Leptospira seropositivity by serogroup.
Leptospira seropositivity (n=2842)	n	%
Without evidence of seropositivity	2555	0.899015
Evidence of seropositivity	286	0.100633
Icterohaemorrhagiae*	208	0.727273
Cynopteri*	45	0.157343
Mixed results	21	0.0734266
Canicola	4	0.013986
Shermani	4	0.013986
Autumnalis	2	0.00699301
Ballum	1	0.0034965
Grippotyphosa	1	0.0034965
* For this article, only the results from Icterohaemorrhagiae and Cynopteri were considered.
