# Supplementary material for: Factors associated with differential seropositivity to Leptospira interrogans and Leptospira kirschneri in a high transmission urban setting for leptospirosis in Brazil
Source: PLoS Negl Trop Dis. 2024 May 17;18(5):e0011292. doi: 10.1371/journal.pntd.0011292 (PMC11139309; doi:10.1371/journal.pntd.0011292)
Supplement: S2 Table — (XLSX) [file pntd.0011292.s002.xlsx]

## Sheet: Planilha1
Table S2. Stratification Leptospira seropositivity
Leptospira seropositivity	n	%
Evidence of seropositivity	286	1
Reactivity only for Icterohaemorrhagiae	172	0.601399
Cross-reactivity with higher titer for Icterohaemorrhagiae	36	0.125874
Reactivity only for Cynopteri	34	0.118881
Cross-reactivity with higher titer for Cynopteri	11	0.0384615
Mixed results	21	0.0734266
Reactivity to other serogroups	12	0.041958
