# Supplementary material for: Factors associated with differential seropositivity to Leptospira interrogans and Leptospira kirschneri in a high transmission urban setting for leptospirosis in Brazil
Source: PLoS Negl Trop Dis. 2024 May 17;18(5):e0011292. doi: 10.1371/journal.pntd.0011292 (PMC11139309; doi:10.1371/journal.pntd.0011292)
Supplement: S1 Database — (XLSX) [file pntd.0011292.s004.xlsx]

## Sheet: dataset
Participant ID	Age (years)	Sex	Ethnicity	Education	Employment	Risk occupation	Walk barefoot	Use of boots	Cleaned sewage	Sewage contact	Open sewer	Access to the house is paved?	Wall material?	Presence of Cats	Presence of Dogs	Presence of Chickens	Group	study site
1	30 to 44	Male	Black	09 - 12	Yes	No	No	No	No	No	No	Yes	Yes	No	No	No	No infection	Pau da Lima
2	30 to 44	Male	Black	5 to 9	Yes	No	No	No	No	No	Yes	Yes	No	No	No	No	No infection	Pau da Lima
3	17 to 29	Female	Black	09 - 12	No	No	No	No	No	No	Yes	Yes	No	No	No	No	No infection	Pau da Lima
4	30 to 44	Female	Brown	09 - 12	Yes	No	No	No	No	No	Yes	Yes	No	No	No	No	No infection	Pau da Lima
5	17 to 29	Female	Black	09 - 12	No	No	No	No	No	No	Yes	Yes	No	No	No	No	No infection	Pau da Lima
6	0 to 16	Male	Black	5 or less	No	No	No	No		No	Yes	Yes	No	No	No	No	No infection	Pau da Lima
7	30 to 44	Female	Brown	5 to 9	No	No	No	No	No	No	Yes	Yes	No	No	No	No	No infection	Pau da Lima
8	0 to 16	Female	Brown	5 or less	No	No	No	No		No	Yes	Yes	No	No	No	No	No infection	Pau da Lima
9	0 to 16	Female	Black	09 - 12	No	No	No	No	No	No	Yes	Yes	No	No	No	No	No infection	Pau da Lima
10	30 to 44	Female	Black	09 - 12	Yes	No	Yes	No	No	No	Yes	Yes	No	No	Yes	No	No infection	Pau da Lima
11	30 to 44	Female	Brown	5 or less	No	No	No	No	No	No	Yes	Yes	No	No	No	No	No infection	Pau da Lima
12	> 45	Female	Brown	Never studied	No	No	Yes	No	No	No	No	Yes	No	No	No	No	No infection	Pau da Lima
13	0 to 16	Male	Black	5 to 9	No	No	No	No	No	No	No	Yes	No	No	No	No	No infection	Pau da Lima
14	17 to 29	Female	Brown	09 - 12	Yes	No	No	No	No	No	Yes	Yes	No	No	No	No	No infection	Pau da Lima
15	30 to 44	Female	Brown	5 or less	No	No	No	No	No	No	No	No	No	No	No	No	No infection	Pau da Lima
16	> 45	Female	Brown	5 to 9	Yes	No	No	No	No	No	Yes	Yes	No	No	No	No	No infection	Pau da Lima
17	0 to 16	Male	Black	5 or less	No	No	No	No		No	Yes	Yes	No	No	No	No	No infection	Pau da Lima
18	> 45	Male	Black	09 - 12	Yes	No	No	No	No	No	Yes	Yes	No	No	No	No	No infection	Pau da Lima
19	> 45	Male	Brown	5 to 9	Yes	No	No	No	No	No	No	Yes	No	No	Yes	No	No infection	Pau da Lima
20	> 45	Female	Brown	5 or less	No	No	No	No	No	No	Yes	Yes	No	No	No	No	No infection	Pau da Lima
21	17 to 29	Male	Brown	09 - 12	Yes	No	Yes	Yes	No	No	Yes	Yes	No	No	No	No	No infection	Pau da Lima
22	> 45	Female	Brown	5 to 9	No	No	No	No	No	No	Yes	Yes	No	No	Yes	No	No infection	Pau da Lima
23	17 to 29	Female	Black	09 - 12	No	No	Yes	No	No	No	Yes	Yes	No	No	No	No	No infection	Pau da Lima
24	30 to 44	Male	Brown	09 - 12	Yes	No	Yes	Yes	No	Yes	Yes	Yes	No	No	No	No	No infection	Pau da Lima
25	0 to 16	Male	Black	5 to 9	No	No	Yes	No	No	No	Yes	Yes	No	No	No	No	No infection	Pau da Lima
26	30 to 44	Female	Black	09 - 12	No	No	Yes	No	No	No	Yes	Yes	No	No	Yes	No	No infection	Pau da Lima
27	0 to 16	Male	Black	5 to 9	No	No	No	No	No	No	Yes	Yes	No	No	Yes	No	No infection	Pau da Lima
28	30 to 44	Female	Brown	5 or less	No	No	No	No	No	No	Yes	Yes	No	Yes	No	No	No infection	Pau da Lima
29	17 to 29	Male	Brown	09 - 12	No	No	Yes	Yes	No	No	Yes	Yes	No	Yes	No	No	No infection	Pau da Lima
30	0 to 16	Female	Brown	5 to 9	No	No	Yes	No	No	Yes	Yes	Yes	No	Yes	No	No	No infection	Pau da Lima
31	> 45	Female	Brown	Never studied	No	No	No	No	No	No	Yes	Yes	No	No	No	No	L1-130 Infection	Pau da Lima
32	> 45	Male	Brown	5 to 9	Yes	No	No	Yes	No	Yes	Yes	Yes	No	No	No	No	No infection	Pau da Lima
33	17 to 29	Male	Black	09 - 12	Yes	No	No	Yes	No	No	Yes	No	No	No	Yes	No	No infection	Pau da Lima
34	30 to 44	Female	Black	09 - 12	No	No	No	Yes	No	No	Yes	No	No	No	Yes	No	No infection	Pau da Lima
35	30 to 44	Male	Brown	09 - 12	No	No	Yes	No	No	Yes	Yes	Yes	No	No	No	No	No infection	Pau da Lima
36	17 to 29	Male	Brown	5 to 9	No	No	Yes	Yes	No	Yes	Yes	No	No	Yes	Yes	No	No infection	Pau da Lima
37	30 to 44	Female	Black	5 to 9	No	No	No	No	No	No	Yes	Yes	No	No	Yes	No	No infection	Pau da Lima
38	17 to 29	Male	Black	09 - 12	No	No	Yes	No	Yes	Yes	Yes	Yes	No	No	Yes	No	No infection	Pau da Lima
39	30 to 44	Male	Black	09 - 12	Yes	No	Yes	Yes	Yes	Yes	Yes	Yes	No	No	Yes	No	No infection	Pau da Lima
40	> 45	Female	Brown	5 to 9	No	No	No	Yes	No	No	No	Yes	No	Yes	Yes	No	No infection	Pau da Lima
41	> 45	Male	Brown	5 to 9	No	No	No	Yes	No	No	No	Yes	No	Yes	Yes	No	No infection	Pau da Lima
42	30 to 44	Male	Black	5 to 9	Yes	No	No	Yes	No	Yes	Yes	No	Yes	No	No	No	No infection	Pau da Lima
43	17 to 29	Female	Black	09 - 12	Yes	No	Yes	No	No	No	Yes	Yes	No	No	No	No	No infection	Pau da Lima
44	0 to 16	Male	Black	5 or less	No	No	Yes	No		No	Yes	Yes	No	No	No	No	No infection	Pau da Lima
45	0 to 16	Male	Black	Never studied	No	No	Yes	No		Yes	Yes	Yes	No	No	No	No	No infection	Pau da Lima
46	17 to 29	Female	Black	09 - 12	Yes	No	Yes	No	No	No	Yes	Yes	No	No	No	No	No infection	Pau da Lima
47	0 to 16	Male	Black	5 to 9	Yes	Yes	Yes	No	No	No	Yes	Yes	No	No	No	No	No infection	Pau da Lima
48	30 to 44	Male	Black	5 to 9	Yes	Yes	No	Yes	No	No	No	Yes	No	Yes	Yes	No	No infection	Pau da Lima
49	> 45	Female	Brown	5 or less	No	No	No	No	No	No	No	Yes	No	Yes	Yes	No	No infection	Pau da Lima
50	30 to 44	Female	Black	5 to 9	Yes	No	No	Yes	No	No	Yes	No	No	No	No	No	No infection	Pau da Lima
51	0 to 16	Male	Black	5 to 9	No	No	Yes	No	No	No	Yes	No	No	No	No	No	No infection	Pau da Lima
52	30 to 44	Male	Black	09 - 12	Yes	Yes	Yes	Yes	No	No	Yes	No	No	No	No	No	Cynopteri Infection	Pau da Lima
53	0 to 16	Male	Black	5 or less	No	No	No	No		No	Yes	No	No	No	No	No	No infection	Pau da Lima
54	> 45	Female	Black	5 to 9	No	No	No	No	No	No	Yes	Yes	No	No	Yes	No	No infection	Pau da Lima
55	30 to 44	Male	Black	09 - 12	Yes	No	No	No	No	No	Yes	Yes	No	Yes	Yes	No	No infection	Pau da Lima
56	17 to 29	Male	White	09 - 12	Yes	No	No	No	No	No	Yes	Yes	No	Yes	Yes	No	No infection	Pau da Lima
57	30 to 44	Female	Black	5 to 9	Yes	No	No	No	No	No	No	Yes	No	No	No	No	No infection	Pau da Lima
58	0 to 16	Female	Black	5 or less	No	No	No	Yes		No	No	Yes	No	No	No	No	No infection	Pau da Lima
59	17 to 29	Female	White	5 to 9	No	No	Yes	No	No	No	No	Yes	No	No	No	No	No infection	Pau da Lima
60	> 45	Female	Brown	09 - 12	No	No	No	No	Yes	Yes	No	Yes	No	No	No	No	No infection	Pau da Lima
61	30 to 44	Male	Brown	5 to 9	No	No	Yes	No	Yes	Yes	No	Yes	No	No	No	No	No infection	Pau da Lima
62	30 to 44	Male	Black	09 - 12	Yes	No	Yes	No	Yes	Yes	No	Yes	Yes	No	Yes	No	No infection	Pau da Lima
63	0 to 16	Female	Brown	09 - 12	Yes	No	Yes	No	No	No	No	Yes	Yes	No	Yes	No	No infection	Pau da Lima
64	17 to 29	Male	Black	09 - 12	Yes	No	No	Yes	Yes	No	No	Yes	No	No	No	No	No infection	Pau da Lima
65	30 to 44	Female	Black	09 - 12	Yes	No	No	No	No	No	No	Yes	No	No	No	No	No infection	Pau da Lima
66	30 to 44	Female	Brown	5 to 9	No	No	Yes	Yes	No	No	No	Yes	Yes	No	Yes	Yes	No infection	Pau da Lima
67	> 45	Male	Brown	09 - 12	Yes	Yes	No	Yes	No	No	No	Yes	Yes	No	Yes	Yes	No infection	Pau da Lima
68	17 to 29	Male	Brown	5 to 9	Yes	No	Yes	No	No	No	Yes	Yes	No	No	No	No	No infection	Pau da Lima
69	17 to 29	Male	Black	09 - 12	No	No	Yes	No	No	No	Yes	Yes	No	No	No	No	L1-130 Infection	Pau da Lima
70	0 to 16	Male	Black	5 to 9	No	No	Yes	No	No	No	Yes	Yes	No	No	No	No	No infection	Pau da Lima
71	30 to 44	Female	Black	5 to 9	Yes	No	Yes	No	No	No	Yes	Yes	No	No	No	No	No infection	Pau da Lima
72	30 to 44	Male	Black	09 - 12	Yes	No	No	No	No	No	Yes	No	No	No	No	No	No infection	Pau da Lima
73	30 to 44	Male	Brown	5 or less	No	No	No	Yes	No	Yes	Yes	Yes	No	No	Yes	No	No infection	Pau da Lima
74	30 to 44	Male	Brown	5 to 9	Yes	No	No	Yes	Yes	No	Yes	No	No	No	No	No	No infection	Pau da Lima
75	30 to 44	Female	Black	09 - 12	Yes	No	No	Yes	No	No	Yes	No	No	No	No	No	No infection	Pau da Lima
76	> 45	Female	Black	Never studied	No	No	Yes	Yes	Yes	Yes	Yes	Yes	No	No	Yes	No	No infection	Pau da Lima
77	> 45	Male	Black	5 to 9	Yes	No	No	Yes	No	No	No	Yes	No	No	No	No	No infection	Pau da Lima
78	> 45	Female	Brown	09 - 12	No	No	No	No	No	No	No	Yes	No	No	Yes	No	No infection	Pau da Lima
79	17 to 29	Male	Brown	5 to 9	No	No	No	No	No	No	No	Yes	No	No	Yes	No	No infection	Pau da Lima
80	> 45	Male	Black	5 to 9	Yes	No	No	No	No	No	No	No	No	Yes	No	No	No infection	Pau da Lima
81	30 to 44	Female	Brown	09 - 12	No	No	No	No	No	No	No	Yes	No	No	No	No	No infection	Pau da Lima
82	0 to 16	Female	White	5 to 9	No	No	No	No	No	No	No	Yes	No	No	No	No	No infection	Pau da Lima
83	0 to 16	Male	Black	5 or less	No	No	No	No		No	No	Yes	No	No	No	No	No infection	Pau da Lima
84	17 to 29	Female	White	5 to 9	No	No	Yes	No	No	No	No	Yes	No	No	No	No	No infection	Pau da Lima
85	> 45	Female	Brown	5 or less	No	No	No	No	No	No	No	No	No	No	No	No	No infection	Pau da Lima
86	> 45	Male	White	5 to 9	No	No	No	Yes	No	No	Yes	Yes	No	No	No	No	Cynopteri Infection	Pau da Lima
87	17 to 29	Female	Black	09 - 12	No	No	No	No	No	No	Yes	No	No	No	No	No	No infection	Pau da Lima
88	0 to 16	Male	Black	5 or less	No	No	Yes	No		No	Yes	No	No	No	No	No	No infection	Pau da Lima
89	17 to 29	Male	White	09 - 12	Yes	Yes	No	Yes	Yes	Yes	Yes	No	No	No	No	No	No infection	Pau da Lima
90	17 to 29	Female	Black	09 - 12	No	No	No	Yes	No	Yes	Yes	No	No	No	No	No	No infection	Pau da Lima
91	30 to 44	Male	Black	09 - 12	No	No	No	Yes	No	No	Yes	No	No	No	No	No	No infection	Pau da Lima
92	0 to 16	Female	Black	5 or less	No	No	No	No		No	Yes	No	No	No	No	No	No infection	Pau da Lima
93	0 to 16	Female	Black	5 or less	No	No	No	No		Yes	Yes	No	No	No	No	No	No infection	Pau da Lima
94	30 to 44	Female	Black	5 or less	Yes	No	Yes	No	No	No	Yes	No	No	Yes	Yes	No	No infection	Pau da Lima
95	0 to 16	Female	White	5 or less	No	No	No	No		Yes	Yes	No	No	Yes	Yes	No	No infection	Pau da Lima
96	0 to 16	Female	Black	5 to 9	No	No	Yes	No	No	Yes	Yes	No	No	Yes	Yes	No	No infection	Pau da Lima
97	> 45	Male	Brown	5 or less	No	No	No	Yes	No	Yes	Yes	Yes	No	No	No	No	No infection	Pau da Lima
98	17 to 29	Female	Black	09 - 12	No	No	Yes	No	No	No	Yes	No	No	No	Yes	No	No infection	Pau da Lima
99	0 to 16	Female	Black	5 to 9	No	No	Yes	No	No	No	Yes	No	No	No	Yes	No	No infection	Pau da Lima
100	0 to 16	Male	Black	5 or less	No	No	Yes	No		No	Yes	No	No	No	Yes	No	No infection	Pau da Lima
101	30 to 44	Female	Black	5 or less	No	No	Yes	No	No	No	Yes	No	No	No	Yes	No	No infection	Pau da Lima
102	30 to 44	Male	Black	09 - 12	Yes	No	No	No	No	No	Yes	Yes	No	No	Yes	No	No infection	Pau da Lima
103	> 45	Female	Black	5 or less	Yes	Yes	Yes	No	No	No	Yes	No	No	Yes	No	Yes	No infection	Pau da Lima
104	17 to 29	Female	Brown	5 to 9	Yes	No	Yes	No	No	No	Yes	No	No	Yes	No	Yes	No infection	Pau da Lima
105	> 45	Female	Black	5 to 9	Yes	No	No	No	No		Yes	No	No	Yes	No	No	No infection	Pau da Lima
106	17 to 29	Female	Black	5 to 9	Yes	No	No	No	No	No	Yes	Yes	No	No	No	No	No infection	Pau da Lima
107	0 to 16	Female	Brown	5 or less	No	No	No	No	No	No	Yes	Yes	No	No	No	No	No infection	Pau da Lima
108	30 to 44	Male	Black	5 to 9	Yes	Yes	Yes	Yes	No	No	Yes	Yes	No	No	No	No	Cynopteri Infection	Pau da Lima
109	30 to 44	Female	Black	09 - 12	No	No	No	No	No	No	Yes	Yes	No	No	No	No	Cynopteri Infection	Pau da Lima
110	30 to 44	Female	Black	09 - 12	Yes	No	No	No	No	Yes	Yes	Yes	No	No	No	No	No infection	Pau da Lima
111	0 to 16	Male	Others	5 or less	No	No	Yes	No		Yes	Yes	Yes	No	No	No	No	No infection	Pau da Lima
112	17 to 29	Male	Black	5 to 9	No	No	No	No	No	No	Yes	Yes	No	No	No	No	No infection	Pau da Lima
113	0 to 16	Female	Black	5 to 9	No	No	No	No	No	No	Yes	Yes	No	No	No	No	No infection	Pau da Lima
114	> 45	Male	Brown	5 to 9	Yes	Yes	No	Yes	No	No	Yes	Yes	No	No	No	No	No infection	Pau da Lima
115	17 to 29	Female	Black	09 - 12	No	No	No	No	No	No	Yes	No	No	No	No	No	No infection	Pau da Lima
116	> 45	Female	Black	5 to 9	No	No	Yes	No	No	Yes	No	No	No	No	No	No	No infection	Pau da Lima
117	0 to 16	Female	Brown	5 or less	No	No	No	No	No	No	No	No	No	No	No	No	No infection	Pau da Lima
118	0 to 16	Male	Brown	5 to 9	No	No	Yes	No	No	No	No	No	No	No	No	No	L1-130 Infection	Pau da Lima
119	30 to 44	Female	Others	09 - 12	No	No	No	No	No	No	No	No	No	No	No	No	No infection	Pau da Lima
120	17 to 29	Female	Black	09 - 12	No	No	No	No	Yes	No	Yes	No	No	Yes	No	No	No infection	Pau da Lima
121	> 45	Female	Black	5 or less	No	No	No	No	No	No	Yes	No	No	Yes	No	No	No infection	Pau da Lima
122	17 to 29	Female	Brown	5 to 9	No	No	No	No	No	No	Yes	No	No	No	Yes	No	No infection	Pau da Lima
123	17 to 29	Female	Black	5 or less	No	No	Yes	No	No	Yes	Yes	No	No	No	Yes	No	No infection	Pau da Lima
124	> 45	Male	Black	5 to 9	Yes	Yes	No	No	No	No	Yes	No	No	No	No	No	No infection	Pau da Lima
125	> 45	Female	Brown	5 or less	No	No	Yes	No	No	Yes	No	No	No	Yes	Yes	No	No infection	Pau da Lima
126	0 to 16	Male	Brown	5 or less	No	No	Yes	No	No	Yes	No	No	No	Yes	Yes	No	No infection	Pau da Lima
127	17 to 29	Female	Black	09 - 12	Yes	No	Yes	No	No	Yes	Yes	No	No	No	Yes	No	No infection	Pau da Lima
128	> 45	Female	Black	5 or less	Yes	No	No	No	No	No	Yes	No	No	No	Yes	No	No infection	Pau da Lima
129	> 45	Female	Black	Never studied	No	No	No	No	No	No	Yes	No	No	Yes	No	No	L1-130 Infection	Pau da Lima
130	> 45	Male	Brown	Never studied	No	No	No	No	No	No	Yes	No	No	Yes	No	No	No infection	Pau da Lima
131	17 to 29	Female	Brown	09 - 12	Yes	No	No	No	No	No	Yes	No	No	No	No	No	No infection	Pau da Lima
132	> 45	Female	Black	5 or less	No	No	Yes	No	No	No	Yes	No	No	No	No	No	No infection	Pau da Lima
133	17 to 29	Female	Black	09 - 12	Yes	No	Yes	No	No	Yes	Yes	No	No	No	No	No	No infection	Pau da Lima
134	17 to 29	Female	Black	09 - 12	Yes	No	No	No	No	Yes	Yes	No	No	No	No	No	No infection	Pau da Lima
135	> 45	Male	Black	09 - 12	Yes	No	No	No	Yes	Yes	Yes	No	No	Yes	Yes	No	No infection	Pau da Lima
136	17 to 29	Female	Black	Higher Education	Yes	No	No	Yes	No	No	Yes	No	No	Yes	Yes	No	No infection	Pau da Lima
137	30 to 44	Male	Brown	5 to 9	No	No	No	Yes	Yes	No	No	No	Yes	No	Yes	No	Cynopteri Infection	Pau da Lima
138	> 45	Female	Brown	5 or less	No	No	Yes	No	Yes	Yes	Yes	Yes	No	Yes	Yes	No	No infection	Pau da Lima
139	17 to 29	Male	Brown	09 - 12	Yes	No	Yes	Yes	No	No	Yes	Yes	No	Yes	Yes	No	No infection	Pau da Lima
140	17 to 29	Female	Black	Higher Education	Yes	No	No	No	No	No	Yes	Yes	No	Yes	Yes	No	L1-130 Infection	Pau da Lima
141	0 to 16	Female	Brown	5 to 9	No	No	No	No	No	Yes	Yes	Yes	No	Yes	Yes	No	No infection	Pau da Lima
142	> 45	Male	Black	09 - 12	No	No	Yes	No	Yes	Yes	Yes	No	Yes	No	Yes	No	No infection	Pau da Lima
143	30 to 44	Male	Brown	5 to 9	No	No	No	Yes	No	No	Yes	No	Yes	No	Yes	No	No infection	Pau da Lima
144	> 45	Female	Black	5 or less	No	No	No	No	No	No	Yes	No	Yes	No	Yes	No	No infection	Pau da Lima
145	> 45	Male	Brown	5 to 9	Yes	No	No	No	No	No	Yes	No	No	Yes	Yes	No	Cynopteri Infection	Pau da Lima
146	> 45	Female	Black	5 or less	No	No	Yes	No	No	Yes	Yes	No	No	Yes	Yes	No	No infection	Pau da Lima
147	17 to 29	Female	Black	5 to 9	No	No	Yes	No	No	No	Yes	No	No	Yes	Yes	No	No infection	Pau da Lima
148	0 to 16	Female	Brown	5 to 9	No	No	No	No	No	No	No	No	No	Yes	Yes	No	No infection	Pau da Lima
149	30 to 44	Female	Brown	5 to 9	No	No	No	No	No	No	No	No	No	Yes	Yes	No	No infection	Pau da Lima
150	0 to 16	Female	Brown	5 or less	No	No	No	No		No	No	No	No	Yes	Yes	No	No infection	Pau da Lima
151	30 to 44	Male	Black	5 to 9	Yes	Yes	Yes	Yes	No	Yes	No	No	No	Yes	No	No	Cynopteri Infection	Pau da Lima
152	0 to 16	Female	Brown	5 to 9	No	No	Yes	No	No	No	No	No	No	No	No	No	No infection	Pau da Lima
153	17 to 29	Female	Brown	09 - 12	No	No	Yes	No	No	No	Yes	No	No	No	Yes	No	No infection	Pau da Lima
154	30 to 44	Female	Brown	09 - 12	Yes	No	No	No	No	No	No	No	No	No	No	No	No infection	Pau da Lima
155	17 to 29	Female	Black	5 to 9	No	No	No	No	No	No	Yes	No	No	No	No	No	No infection	Pau da Lima
156	0 to 16	Male	Brown	5 or less	No	No	Yes	No		No	Yes	No	No	No	No	No	No infection	Pau da Lima
157	0 to 16	Female	Others	Never studied	No	No	No	No		No	Yes	No	No	No	No	No	No infection	Pau da Lima
158	30 to 44	Female	Brown	5 to 9	No	No	Yes	No	No	Yes	Yes	No	No	Yes	Yes	No	No infection	Pau da Lima
159	0 to 16	Female	Others	5 or less	No	No	Yes	No	No	No	Yes	No	No	Yes	Yes	No	No infection	Pau da Lima
160	0 to 16	Male	Brown	5 to 9	No	No	Yes	No	No	Yes	Yes	No	No	Yes	Yes	No	No infection	Pau da Lima
161	> 45	Male	Black	5 to 9	Yes	No	Yes	Yes	Yes	Yes	No	Yes	No	No	No	No	Cynopteri Infection	Pau da Lima
162	17 to 29	Female	Black	09 - 12	No	No	Yes	No	No	No	No	Yes	No	No	No	No	No infection	Pau da Lima
163	30 to 44	Female	Black	5 to 9	Yes	No	Yes	No	No	No	Yes	No	No	No	Yes	No	No infection	Pau da Lima
164	30 to 44	Female	Black	5 or less	Yes	No	No	Yes	No	Yes	Yes	No	Yes	No	No	No	No infection	Pau da Lima
165	30 to 44	Male	Black	5 to 9	Yes	Yes	No	Yes	No	No	Yes	No	Yes	No	No	No	No infection	Pau da Lima
166	0 to 16	Male	Black	5 or less	No	No	Yes	Yes	No	No	Yes	No	Yes	No	No	No	No infection	Pau da Lima
167	0 to 16	Female	Brown	5 or less	No	No	Yes	No	No	Yes	Yes	No	Yes	No	No	No	No infection	Pau da Lima
168	0 to 16	Female	Black	5 or less	No	No	Yes	Yes	No	No	Yes	No	Yes	No	No	No	No infection	Pau da Lima
169	17 to 29	Male	Black	09 - 12	Yes	No	No	Yes	Yes	Yes	Yes	No	No	No	No	No	No infection	Pau da Lima
170	17 to 29	Female	Black	5 to 9	Yes	No	No	No	No	No	Yes	No	No	No	No	No	No infection	Pau da Lima
171	0 to 16	Female	Black	5 or less	No	No	No	No		No	Yes	No	No	No	No	No	No infection	Pau da Lima
172	17 to 29	Male	Black	09 - 12	No	No	Yes	Yes	No	Yes	Yes	No	No	No	Yes	No	No infection	Pau da Lima
173	30 to 44	Male	Brown	5 to 9	Yes	Yes	No	No	Yes	Yes	Yes	No	No	No	No	Yes	Cynopteri Infection	Pau da Lima
174	30 to 44	Male	Brown	5 or less	Yes	Yes	No	Yes	No	Yes	Yes	No	Yes	No	Yes	No	No infection	Pau da Lima
175	30 to 44	Female	Brown	09 - 12	No	No	No	Yes	No	No	Yes	No	Yes	No	Yes	No	No infection	Pau da Lima
176	0 to 16	Female	Brown	5 to 9	No	No	Yes	Yes	No	Yes	Yes	No	Yes	No	Yes	No	No infection	Pau da Lima
177	17 to 29	Female	Black	09 - 12	Yes	No	Yes	Yes	No	No	No	No	No	No	No	No	No infection	Pau da Lima
178	0 to 16	Female	White	5 or less	No	No	Yes	No		Yes	No	No	No	No	No	No	No infection	Pau da Lima
179	17 to 29	Male	Black	09 - 12	Yes	No	Yes	No	No	No	No	No	No	No	No	No	No infection	Pau da Lima
180	17 to 29	Female	White	09 - 12	Yes	No	No	Yes	No	No	No	No	No	No	No	No	No infection	Pau da Lima
181	0 to 16	Female	Brown	5 or less	No	No	Yes	No	No	No	No	No	No	No	No	No	No infection	Pau da Lima
182	0 to 16	Male	Brown	5 to 9	Yes	No	No	Yes	Yes	Yes	No	No	No	No	No	No	No infection	Pau da Lima
183	> 45	Female	Brown	Never studied	Yes	No	Yes	Yes	No	No	No	No	No	No	No	No	No infection	Pau da Lima
184	0 to 16	Female	Brown	5 or less	No	No	No	No		No	Yes	No	Yes	Yes	Yes	No	No infection	Pau da Lima
185	17 to 29	Female	Brown	09 - 12	Yes	No	Yes	No	No	No	Yes	No	Yes	Yes	Yes	No	No infection	Pau da Lima
186	0 to 16	Male	White	5 or less	No	No	Yes	No	No	Yes	Yes	No	Yes	Yes	Yes	No	No infection	Pau da Lima
187	0 to 16	Male	Brown	5 to 9	No	No	No	No	No	Yes	Yes	No	Yes	Yes	Yes	No	No infection	Pau da Lima
188	17 to 29	Female	Black	09 - 12	No	No	Yes	No	No	Yes	No	No	No	No	No	No	No infection	Pau da Lima
189	> 45	Female	Black	5 or less	Yes	No	No	No	No	No	Yes	No	No	No	Yes	No	No infection	Pau da Lima
190	17 to 29	Male	Black	5 to 9	Yes	Yes	No	No	No	Yes	Yes	No	No	No	Yes	No	L1-130 Infection	Pau da Lima
191	> 45	Female	Brown	5 or less	Yes	No	No	No	No	Yes	Yes	No	No	No	Yes	No	No infection	Pau da Lima
192	> 45	Female	Brown	5 to 9	Yes	No	No	Yes	No	No	Yes	No	Yes	No	No	No	No infection	Pau da Lima
193	> 45	Female	Black	5 or less	Yes	Yes	Yes	Yes	No	No	Yes	No	No	No	Yes	Yes	Cynopteri Infection	Pau da Lima
194	> 45	Male	Brown	5 to 9	Yes	No	Yes	Yes	No	No	Yes	No	No	No	Yes	Yes	Cynopteri Infection	Pau da Lima
195	17 to 29	Female	Black	09 - 12	No	No	Yes	Yes	No	No	Yes	No	No	Yes	No	No	No infection	Pau da Lima
196	0 to 16	Male	Brown	5 or less	No	No	Yes	No		Yes	Yes	No	No	Yes	No	No	No infection	Pau da Lima
197	0 to 16	Female	Black	5 to 9	No	No	Yes	No	No	No	Yes	No	No	Yes	No	No	No infection	Pau da Lima
198	0 to 16	Male	Brown	5 or less	No	No	Yes	No	No	Yes	Yes	No	No	Yes	Yes	No	No infection	Pau da Lima
199	0 to 16	Male	Black	5 or less	No	No	Yes	No	No	Yes	Yes	No	No	Yes	Yes	No	No infection	Pau da Lima
200	30 to 44	Female	Brown	09 - 12	No	No	No	No	Yes	No	Yes	No	No	Yes	Yes	No	No infection	Pau da Lima
201	> 45	Female	Brown	5 or less	No	No	No	Yes	No	No	Yes	No	No	Yes	Yes	No	No infection	Pau da Lima
202	0 to 16	Female	Black	5 to 9	No	No	Yes	Yes	No	Yes	Yes	No	No	Yes	Yes	No	No infection	Pau da Lima
203	17 to 29	Female	Brown	5 to 9	No	No	No	No	No	No	Yes	No	No	Yes	Yes	No	No infection	Pau da Lima
204	0 to 16	Female	Black	5 or less	No	No	Yes	No		No	Yes	No	No	Yes	Yes	No	No infection	Pau da Lima
205	0 to 16	Male	Brown	5 or less	No	No	Yes	No		Yes	Yes	No	No	Yes	Yes	No	No infection	Pau da Lima
206	> 45	Female	Brown	5 to 9	No	No	No	No	No	No	No	No	No	No	Yes	No	No infection	Pau da Lima
207	30 to 44	Female	Brown	5 or less	No	No	No	No	No	No	Yes	No	No	No	No	No	No infection	Pau da Lima
208	30 to 44	Male	Brown	5 to 9	No	No	No	Yes	No	No	Yes	No	No	No	No	No	No infection	Pau da Lima
209	17 to 29	Female	Brown	09 - 12	No	No	No	No	No	No	Yes	No	No	No	No	No	No infection	Pau da Lima
210	0 to 16	Male	Black	5 or less	Yes	Yes	No	No	No	Yes	Yes	No	No	No	No	No	No infection	Pau da Lima
211	0 to 16	Male	Black	5 to 9	No	No	No	Yes	No	No	Yes	No	No	No	No	No	No infection	Pau da Lima
212	0 to 16	Female	White	5 or less	No	No	No	Yes		No	Yes	No	No	No	No	No	No infection	Pau da Lima
213	0 to 16	Female	White	5 or less	No	No	No	Yes		No	Yes	No	No	No	No	No	No infection	Pau da Lima
214	0 to 16	Female	Brown	5 to 9	No	No	Yes	No	No	No	Yes	No	Yes	No	Yes	Yes	No infection	Pau da Lima
215	0 to 16	Female	Brown	5 to 9	No	No	Yes	No	No	No	Yes	No	Yes	No	Yes	Yes	No infection	Pau da Lima
216	17 to 29	Female	Brown	5 to 9	No	No	Yes	No	No	No	Yes	No	Yes	No	Yes	Yes	No infection	Pau da Lima
217	0 to 16	Female	Brown	5 or less	No	No	Yes	No		Yes	Yes	No	Yes	No	Yes	Yes	No infection	Pau da Lima
218	30 to 44	Female	Brown	5 or less	Yes	No	No	No	Yes	No	Yes	No	Yes	No	Yes	Yes	No infection	Pau da Lima
219	30 to 44	Male	Brown	5 to 9	Yes	Yes	Yes	No	No	No	Yes	No	Yes	No	Yes	Yes	Cynopteri Infection	Pau da Lima
220	30 to 44	Female	Black	5 to 9	No	No	Yes	No	No	No	Yes	No	No	No	No	No	No infection	Pau da Lima
221	17 to 29	Male	Brown	5 to 9	No	No	Yes	Yes	Yes	No	Yes	No	No	No	No	No	No infection	Pau da Lima
222	30 to 44	Male	Brown	5 to 9	Yes	No	Yes	Yes	Yes	Yes	Yes	No	No	No	No	No	Cynopteri Infection	Pau da Lima
223	> 45	Female	Black	5 to 9	Yes	No	Yes	Yes	No	No	Yes	No	Yes	No	No	No	No infection	Pau da Lima
224	0 to 16	Female	Black	5 to 9	Yes	No	Yes	No	No	Yes	Yes	No	Yes	No	No	No	No infection	Pau da Lima
225	0 to 16	Male	Black	5 or less	No	No	Yes	No		Yes	Yes	No	Yes	No	No	No	No infection	Pau da Lima
226	17 to 29	Female	Black	09 - 12	Yes	No	No	Yes	No	No	Yes	No	No	No	No	No	No infection	Pau da Lima
227	30 to 44	Male	Black	5 to 9	No	No	Yes	Yes	No	Yes	Yes	No	No	No	No	No	No infection	Pau da Lima
228	> 45	Female	Brown	5 or less	Yes	No	No	Yes	Yes	Yes	Yes	Yes	No	No	Yes	No	No infection	Pau da Lima
229	> 45	Male	Black	Never studied	Yes	Yes	No	Yes	No	No	Yes	Yes	No	No	Yes	No	No infection	Pau da Lima
230	17 to 29	Male	Black	09 - 12	Yes	Yes	No	Yes	No	No	Yes	Yes	No	No	Yes	No	L1-130 Infection	Pau da Lima
231	> 45	Male	Brown	5 to 9	Yes	No	No	Yes	Yes	Yes	Yes	No	Yes	No	No	No	No infection	Pau da Lima
232	> 45	Female	Black	5 or less	No	No	No	Yes	No	Yes	Yes	No	No	No	Yes	No	No infection	Pau da Lima
233	30 to 44	Female	Black	Never studied	Yes	No	No	No	No	No	Yes	No	No	Yes	Yes	Yes	No infection	Pau da Lima
234	17 to 29	Male	Black	09 - 12	No	No	Yes	Yes	No	No	Yes	No	No	Yes	Yes	Yes	No infection	Pau da Lima
235	0 to 16	Female	Black	5 or less	No	No	Yes	No		No	Yes	No	No	Yes	Yes	Yes	No infection	Pau da Lima
236	30 to 44	Female	Black	09 - 12	Yes	No	No	Yes	No	No	Yes	No	No	No	No	No	No infection	Pau da Lima
237	> 45	Male	Black	5 or less	Yes	No	No	Yes	No	No	Yes	No	No	No	No	No	No infection	Pau da Lima
238	> 45	Male	Black	5 to 9	No	No	Yes	No	No	No	No	No	Yes	No	No	No	No infection	Pau da Lima
239	17 to 29	Male	Black	5 to 9	No	No	No	Yes	No	No	No	No	Yes	No	No	No	No infection	Pau da Lima
240	30 to 44	Female	Black	5 or less	Yes	No	Yes	Yes	Yes	Yes	Yes	No	Yes	Yes	Yes	Yes	Cynopteri Infection	Pau da Lima
241	30 to 44	Female	Black	5 to 9	No	No	No	No	No	No	Yes	Yes	No	No	No	No	No infection	Pau da Lima
242	0 to 16	Male	Brown	5 or less	No	No	Yes	No	No	Yes	Yes	Yes	No	No	No	No	No infection	Pau da Lima
243	0 to 16	Female	Brown	5 to 9	No	No	Yes	No	No	No	Yes	Yes	No	No	No	No	No infection	Pau da Lima
244	0 to 16	Female	Brown	5 or less	No	No	Yes	No		No	Yes	Yes	No	No	No	No	No infection	Pau da Lima
245	30 to 44	Female	Black	5 or less	Yes	No	No	No	No	No	Yes	No	No	No	No	No	No infection	Pau da Lima
246	17 to 29	Female	Black	09 - 12	Yes	No	Yes	No	No	No	Yes	No	No	No	No	No	No infection	Pau da Lima
247	17 to 29	Female	Black	09 - 12	No	No	Yes	No	No	No	Yes	No	No	No	No	No	No infection	Pau da Lima
248	> 45	Male	Black	5 or less	Yes	No	No	Yes	No	No	Yes	No	No	Yes	No	No	No infection	Pau da Lima
249	17 to 29	Male	Black	Higher Education	Yes	No	No	No	No	No	No	No	No	No	Yes	No	No infection	Pau da Lima
250	> 45	Male	Brown	5 or less	Yes	Yes	No	Yes	No	No	Yes	No	Yes	No	Yes	Yes	No infection	Pau da Lima
251	> 45	Female	Black	5 to 9	Yes	No	No	No	No	No	Yes	No	Yes	No	No	No	No infection	Pau da Lima
252	17 to 29	Female	Black	5 to 9	No	No	No	No	No	No	Yes	No	Yes	No	No	No	No infection	Pau da Lima
253	0 to 16	Female	Black	5 or less	No	No	Yes	No		No	Yes	No	Yes	No	No	No	No infection	Pau da Lima
254	17 to 29	Female	Black	09 - 12	Yes	No	Yes	No	No	No	Yes	Yes	No	No	Yes	No	No infection	Pau da Lima
255	> 45	Female	Brown	09 - 12	No	No	No	No	No	No	Yes	Yes	No	No	Yes	No	No infection	Pau da Lima
256	> 45	Female	Brown	09 - 12	Yes	No	No	No	No	No	No	Yes	No	No	Yes	No	No infection	Pau da Lima
257	30 to 44	Female	Brown	09 - 12	No	No	Yes	No	No	No	Yes	Yes	No	No	No	No	No infection	Pau da Lima
258	> 45	Female	Brown	09 - 12	No	No	No	Yes	No	No	Yes	Yes	No	Yes	No	No	No infection	Pau da Lima
259	0 to 16	Male	Black	5 or less	No	No	No	Yes		No	Yes	No	No	No	Yes	No	No infection	Pau da Lima
260	> 45	Female	Brown	5 or less	Yes	No	No	No	No	No	Yes	No	No	No	Yes	No	Cynopteri Infection	Pau da Lima
261	17 to 29	Female	Black	09 - 12	No	No	Yes	No	No	No	No	No	No	No	No	No	No infection	Pau da Lima
262	30 to 44	Female	Black	09 - 12	No	No	No	No	No	No	No	No	No	No	No	No	Cynopteri Infection	Pau da Lima
263	17 to 29	Female	Black	09 - 12	Yes	No	Yes	No	No	No	No	Yes	No	No	Yes	No	No infection	Pau da Lima
264	17 to 29	Female	Black	09 - 12	Yes	No	Yes	No	No	No	No	Yes	No	No	Yes	No	No infection	Pau da Lima
265	> 45	Male	Black	5 or less	No	No	No	No	Yes	Yes	Yes	No	Yes	Yes	No	Yes	No infection	Pau da Lima
266	0 to 16	Male	Black	5 or less	No	No	Yes	No	No	Yes	Yes	Yes	No	No	Yes	No	No infection	Pau da Lima
267	0 to 16	Female	Brown	5 to 9	No	No	Yes	No	No	No	Yes	Yes	No	No	Yes	No	No infection	Pau da Lima
268	17 to 29	Female	Black	09 - 12	Yes	No	Yes	No	No	No	Yes	Yes	No	No	Yes	No	No infection	Pau da Lima
269	30 to 44	Female	Brown	09 - 12	No	No	Yes	No	No	Yes	Yes	Yes	No	Yes	No	No	No infection	Pau da Lima
270	0 to 16	Female	Brown	5 to 9	No	No	Yes	No	No	Yes	Yes	Yes	No	Yes	No	No	No infection	Pau da Lima
271	30 to 44	Female	Black	5 or less	No	No	No	No	No	No	No	Yes	No	No	No	No	No infection	Pau da Lima
272	30 to 44	Female	Black	Higher Education	Yes	No	No	No	No	No	Yes	No	No	Yes	Yes	No	No infection	Pau da Lima
273	> 45	Female	Black	5 to 9	No	No	No	No	No	No	No	No	No	Yes	Yes	No	No infection	Pau da Lima
274	30 to 44	Male	Brown	09 - 12	Yes	No	No	No	No	No	Yes	No	No	Yes	No	No	No infection	Pau da Lima
275	> 45	Male	Black	5 or less	No	No	No	Yes	No	Yes	No	Yes	No	No	No	No	No infection	Pau da Lima
276	> 45	Female	Brown	5 to 9	Yes	No	No	No	No	No	No	Yes	No	Yes	No	No	No infection	Pau da Lima
277	30 to 44	Male	Black	5 or less	Yes	Yes	Yes	No	No	Yes	No	Yes	No	No	No	No	No infection	Pau da Lima
278	> 45	Female	Black	5 or less	No	No	No	No	No	No	No	Yes	No	No	No	No	No infection	Pau da Lima
279	30 to 44	Female	White	5 to 9	Yes	No	No	No	No	No	Yes	Yes	No	No	No	No	No infection	Pau da Lima
280	17 to 29	Female	Brown	09 - 12	Yes	No	Yes	No	No	No	Yes	Yes	No	No	No	No	No infection	Pau da Lima
281	> 45	Female	Black	09 - 12	Yes	No	No	No	No	No	No	Yes	No	No	No	No	Cynopteri Infection	Pau da Lima
282	30 to 44	Male	Brown	5 or less	Yes	Yes	No	Yes	No	No	Yes	No	Yes	No	Yes	No	No infection	Pau da Lima
283	30 to 44	Male	Brown	5 or less	Yes	Yes	No	Yes	No	Yes	Yes	Yes	No	No	No	Yes	No infection	Pau da Lima
284	30 to 44	Female	Black	5 to 9	Yes	No	Yes	No	No	No	Yes	Yes	No	Yes	No	No	No infection	Pau da Lima
285	17 to 29	Female	Black	09 - 12	No	No	Yes	No	No	No	Yes	Yes	No	Yes	No	No	No infection	Pau da Lima
286	0 to 16	Female	Black	5 to 9	No	No	Yes	No	No	No	Yes	Yes	No	Yes	No	No	No infection	Pau da Lima
287	0 to 16	Female	Others	5 or less	No	No	Yes	Yes		No	Yes	Yes	No	Yes	No	No	No infection	Pau da Lima
288	0 to 16	Male	Brown	5 to 9	Yes	No	No	No	No	No	Yes	Yes	No	Yes	No	No	No infection	Pau da Lima
289	> 45	Male	Brown	5 or less	Yes	Yes	No	No	No	No	Yes	Yes	No	Yes	No	No	Cynopteri Infection	Pau da Lima
290	> 45	Male	Black	Never studied	No	No	No	Yes	No	No	Yes	Yes	Yes	Yes	Yes	Yes	Cynopteri Infection	Pau da Lima
291	0 to 16	Male	Black	5 or less	No	No	Yes	Yes		Yes	Yes	Yes	Yes	Yes	Yes	Yes	No infection	Pau da Lima
292	> 45	Male	Brown	5 to 9	Yes	Yes	No	Yes	No	No	Yes	Yes	Yes	Yes	No	No	No infection	Pau da Lima
293	17 to 29	Male	Brown	5 to 9	Yes	Yes	No	No	Yes	No	Yes	Yes	No	No	No	No	No infection	Pau da Lima
294	17 to 29	Male	Black	5 to 9	Yes	No	Yes	No	No	Yes	Yes	Yes	No	No	No	No	No infection	Pau da Lima
295	> 45	Female	Black	5 or less	Yes	No	No	No	No	No	Yes	Yes	No	No	No	No	No infection	Pau da Lima
296	30 to 44	Female	Brown	09 - 12	No	No	No	No	No	No	Yes	Yes	Yes	No	No	No	No infection	Pau da Lima
297	0 to 16	Female	Brown	5 to 9	No	No	Yes	No	No	No	Yes	Yes	Yes	No	No	No	No infection	Pau da Lima
298	> 45	Male	Brown	09 - 12	Yes	Yes	No	No	No	No	Yes	No	No	No	No	No	Cynopteri Infection	Pau da Lima
299	30 to 44	Female	Black	09 - 12	Yes	No	No	No	No	No	No	Yes	No	No	Yes	No	No infection	Pau da Lima
300	> 45	Female	Black	09 - 12	No	No	No	No	No	No	No	Yes	No	No	Yes	No	No infection	Pau da Lima
301	30 to 44	Female	Black	09 - 12	Yes	No	No	No	No	No	No	Yes	No	No	Yes	No	No infection	Pau da Lima
302	17 to 29	Female	Brown	09 - 12	No	No	No	No	No	No	No	Yes	No	No	No	No	No infection	Pau da Lima
303	0 to 16	Female	Brown	5 or less	No	No	No	No		No	No	Yes	No	No	No	No	No infection	Pau da Lima
304	30 to 44	Female	Brown	5 or less	Yes	No	No	No	No	No	No	Yes	No	Yes	No	No	No infection	Pau da Lima
305	17 to 29	Male	White	5 to 9	Yes	No	No	Yes	No	No	Yes	Yes	No	No	No	No	No infection	Pau da Lima
306	> 45	Male	Brown	5 or less	Yes	Yes	No	Yes	No	No	Yes	Yes	No	No	No	No	No infection	Pau da Lima
307	> 45	Female	Black	5 or less	Yes	Yes	No	Yes	No	No	Yes	Yes	No	No	Yes	No	No infection	Pau da Lima
308	0 to 16	Male	Black	5 to 9	No	No	No	No	No	Yes	Yes	Yes	No	No	Yes	No	No infection	Pau da Lima
309	> 45	Male	Black	Never studied	Yes	Yes	Yes	Yes	Yes	Yes	Yes	Yes	No	No	Yes	No	Cynopteri Infection	Pau da Lima
310	17 to 29	Female	Brown	5 to 9	No	No	Yes	Yes	No	Yes	Yes	Yes	No	No	Yes	No	Cynopteri Infection	Pau da Lima
311	17 to 29	Female	Black	09 - 12	No	No	Yes	No	No	Yes	Yes	Yes	Yes	No	Yes	No	No infection	Pau da Lima
312	30 to 44	Male	Black	5 or less	Yes	Yes	No	Yes	No	No	Yes	Yes	Yes	No	Yes	No	Cynopteri Infection	Pau da Lima
313	0 to 16	Male	Black	5 or less	No	No	No	Yes		Yes	Yes	Yes	Yes	No	Yes	No	No infection	Pau da Lima
314	0 to 16	Male	Black	5 or less	No	No	Yes	Yes		Yes	Yes	Yes	Yes	No	Yes	No	No infection	Pau da Lima
315	17 to 29	Female	Brown	09 - 12	Yes	No	No	No	No	No	Yes	Yes	No	No	No	No	No infection	Pau da Lima
316	17 to 29	Male	Black	09 - 12	Yes	No	Yes	No	No	Yes	Yes	No	Yes	Yes	Yes	No	No infection	Pau da Lima
317	17 to 29	Female	Black	09 - 12	No	No	Yes	No	No	Yes	Yes	No	Yes	Yes	Yes	No	No infection	Pau da Lima
318	0 to 16	Male	Black	5 to 9	No	No	Yes	No	No	No	Yes	No	Yes	Yes	Yes	No	No infection	Pau da Lima
319	17 to 29	Female	Black	5 to 9	No	No	Yes	No	No	No	Yes	No	No	No	No	No	No infection	Pau da Lima
320	> 45	Female	Black	Never studied	No	No	No	No	No	No	No	No	Yes	Yes	Yes	Yes	No infection	Pau da Lima
321	17 to 29	Male	Brown	09 - 12	Yes	No	No	No	No	No	No	Yes	No	No	No	No	No infection	Pau da Lima
322	0 to 16	Male	Black	5 to 9	Yes	No	No	No	No	No	No	Yes	No	No	No	No	No infection	Pau da Lima
323	> 45	Male	Black	5 to 9	Yes	Yes	Yes	Yes	Yes	Yes	No	Yes	No	No	No	No	No infection	Pau da Lima
324	> 45	Male	Black	Never studied	No	No	No	No	No	No	No	Yes	No	No	No	No	No infection	Pau da Lima
325	30 to 44	Female	Black	5 to 9	No	No	Yes	No	Yes	Yes	Yes	Yes	No	No	No	No	No infection	Pau da Lima
326	0 to 16	Male	Black	5 or less	No	No	Yes	No	No	Yes	Yes	Yes	No	No	No	No	No infection	Pau da Lima
327	30 to 44	Male	White	5 to 9	Yes	No	Yes	No	No	No	No	Yes	No	No	No	No	No infection	Pau da Lima
328	17 to 29	Female	Black	09 - 12	Yes	No	Yes	No	No	No	No	Yes	No	No	Yes	No	No infection	Pau da Lima
329	17 to 29	Male	Black	09 - 12	Yes	No	No	No	No	No	No	Yes	No	No	Yes	No	No infection	Pau da Lima
330	> 45	Female	Brown	5 or less	No	No	No	No	No	No	No	Yes	No	Yes	Yes	No	No infection	Pau da Lima
331	17 to 29	Female	Brown	5 to 9	No	No	No	No	No	No	No	Yes	No	Yes	Yes	No	No infection	Pau da Lima
332	0 to 16	Male	Brown	5 or less	No	No	No	No		No	No	Yes	No	Yes	Yes	No	No infection	Pau da Lima
333	17 to 29	Female	Brown	09 - 12	Yes	No	Yes	No	No	No	No	Yes	No	Yes	Yes	No	No infection	Pau da Lima
334	30 to 44	Male	Brown	09 - 12	Yes	No	No	No	No	No	No	Yes	No	No	No	No	No infection	Pau da Lima
335	17 to 29	Female	Black	09 - 12	Yes	No	No	No	No	No	No	Yes	No	No	Yes	No	No infection	Pau da Lima
336	> 45	Female	Brown	5 to 9	No	No	No	No	No	No	Yes	Yes	No	No	Yes	No	No infection	Pau da Lima
337	30 to 44	Female	Black	5 to 9	Yes	No	No	Yes	No	No	Yes	Yes	No	No	No	No	Cynopteri Infection	Pau da Lima
338	17 to 29	Male	Brown	5 to 9	Yes	Yes	Yes	Yes	No	Yes	Yes	No	No	No	Yes	No	No infection	Pau da Lima
339	17 to 29	Female	Black	09 - 12	Yes	No	Yes	No	No	No	Yes	Yes	No	No	Yes	No	No infection	Pau da Lima
340	30 to 44	Female	Brown	5 or less	Yes	No	Yes	No	No	No	No	Yes	No	No	No	No	No infection	Pau da Lima
341	17 to 29	Male	Black	09 - 12	Yes	No	Yes	Yes	No	No	No	Yes	No	No	No	No	No infection	Pau da Lima
342	17 to 29	Male	Black	09 - 12	Yes	No	No	No	No	No	No	Yes	No	No	No	No	No infection	Pau da Lima
343	30 to 44	Male	Black	09 - 12	Yes	No	Yes	Yes	No	No	No	Yes	No	No	No	No	No infection	Pau da Lima
344	0 to 16	Male	Brown	5 or less	No	No	Yes	No		No	No	Yes	No	No	No	No	No infection	Pau da Lima
345	0 to 16	Male	Brown	5 or less	No	No	Yes	No		No	No	Yes	No	No	No	No	No infection	Pau da Lima
346	30 to 44	Male	Brown	5 to 9	Yes	No	Yes	No	No	No	Yes	Yes	No	No	Yes	No	No infection	Pau da Lima
347	0 to 16	Male	Brown	5 to 9	No	No	Yes	No	No	No	Yes	No	No	Yes	Yes	No	No infection	Pau da Lima
348	30 to 44	Female	Black	5 or less	Yes	Yes	No	No	No	No	Yes	No	No	Yes	Yes	No	No infection	Pau da Lima
349	> 45	Female	Brown	5 or less	No	No	No	No	No	No	Yes	Yes	No	No	No	No	No infection	Pau da Lima
350	> 45	Male	Black	Never studied	Yes	Yes	No	Yes	No	No	No	Yes	No	No	No	No	No infection	Pau da Lima
351	> 45	Female	Black	09 - 12	Yes	No	Yes	Yes	No	No	Yes	Yes	No	No	No	No	No infection	Pau da Lima
352	30 to 44	Female	White	5 to 9	No	No	Yes	No	No	No	Yes	No	Yes	No	Yes	No	No infection	Pau da Lima
353	17 to 29	Male	Brown	5 to 9	Yes	Yes	No	Yes	No	No	Yes	No	Yes	No	Yes	No	Cynopteri Infection	Pau da Lima
354	0 to 16	Male	Brown	5 to 9	No	No	Yes	Yes	No	No	Yes	No	Yes	No	Yes	No	No infection	Pau da Lima
355	30 to 44	Male	Black	09 - 12	Yes	No	No	Yes	No	No	Yes	Yes	No	No	Yes	No	No infection	Pau da Lima
356	30 to 44	Female	Black	5 or less	No	No	No	Yes	No	No	Yes	Yes	No	No	No	No	No infection	Pau da Lima
357	17 to 29	Female	Brown	09 - 12	Yes	No	Yes	No	No	No	Yes	Yes	No	No	No	No	No infection	Pau da Lima
358	17 to 29	Male	Brown	09 - 12	Yes	No	No	No	No	No	Yes	Yes	No	No	No	No	Cynopteri Infection	Pau da Lima
359	30 to 44	Female	Brown	5 to 9	Yes	No	No	Yes	No	No	Yes	Yes	No	Yes	Yes	No	No infection	Pau da Lima
360	17 to 29	Male	Black	09 - 12	Yes	No	Yes	No	No	Yes	Yes	Yes	No	Yes	Yes	No	No infection	Pau da Lima
361	> 45	Male	Black	5 or less	Yes	No	No	Yes	No	Yes	Yes	Yes	No	Yes	Yes	No	No infection	Pau da Lima
362	0 to 16	Female	Brown	5 or less	No	No	No	No	No	No	Yes	Yes	No	Yes	Yes	No	No infection	Pau da Lima
363	30 to 44	Male	Black	09 - 12	No	No	No	Yes	No	No	No	Yes	No	No	No	No	No infection	Pau da Lima
364	17 to 29	Female	Black	5 to 9	Yes	No	Yes	No	No	No	Yes	Yes	No	No	No	No	L1-130 Infection	Pau da Lima
365	0 to 16	Female	Black	09 - 12	No	No	No	No	No	No	No	Yes	No	No	Yes	No	No infection	Pau da Lima
366	30 to 44	Female	Black	09 - 12	No	No	No	No	No	No	No	Yes	No	No	Yes	No	No infection	Pau da Lima
367	0 to 16	Female	Black	5 to 9	No	No	No	No	No	No	No	Yes	No	No	Yes	No	No infection	Pau da Lima
368	30 to 44	Female	Brown	09 - 12	Yes	No	No	No	No	No	No	Yes	No	No	Yes	No	No infection	Pau da Lima
369	17 to 29	Male	Brown	09 - 12	Yes	No	No	No	No	No	No	Yes	No	No	Yes	No	No infection	Pau da Lima
370	17 to 29	Female	Black	09 - 12	No	No	No	No	No	No	No	Yes	No	No	Yes	No	No infection	Pau da Lima
371	17 to 29	Female	Brown	09 - 12	No	No	Yes	No	No	No	No	Yes	No	No	Yes	No	No infection	Pau da Lima
372	> 45	Female	Brown	5 to 9	Yes	No	No	No	No	No	No	Yes	No	Yes	No	No	No infection	Pau da Lima
373	> 45	Male	Brown	5 to 9	No	No	No	No	No	No	No	Yes	No	No	No	No	Cynopteri Infection	Pau da Lima
374	> 45	Male	Black	5 to 9	Yes	Yes	No	Yes	Yes	No	Yes	Yes	Yes	Yes	No	No	Cynopteri Infection	Pau da Lima
375	17 to 29	Male	Others	5 to 9	Yes	No	No	No	No	No	Yes	Yes	No	No	No	No	No infection	Pau da Lima
376	0 to 16	Male	White	5 or less	No	No	Yes	No	No	No	Yes	Yes	No	No	No	No	Cynopteri Infection	Pau da Lima
377	> 45	Female	Black	09 - 12	No	No	No	No	No	No	Yes	Yes	No	Yes	Yes	No	No infection	Pau da Lima
378	30 to 44	Female	Black	09 - 12	Yes	No	No	No	No	No	Yes	Yes	No	Yes	No	No	No infection	Pau da Lima
379	> 45	Male	Black	09 - 12	Yes	Yes	No	No	No	No	Yes	No	Yes	No	No	No	Cynopteri Infection	Pau da Lima
380	30 to 44	Female	Black	Never studied	Yes	Yes	Yes	Yes	Yes	Yes	Yes	Yes	No	No	No	No	No infection	Pau da Lima
381	17 to 29	Male	Brown	5 to 9	Yes	Yes	No	Yes	No	Yes	Yes	Yes	No	No	No	No	Cynopteri Infection	Pau da Lima
382	17 to 29	Male	Brown	5 to 9	Yes	Yes	No	Yes	Yes	Yes	Yes	Yes	No	No	No	No	No infection	Pau da Lima
383	17 to 29	Female	Black	09 - 12	Yes	No	Yes	No	No	Yes	Yes	No	Yes	Yes	Yes	No	No infection	Pau da Lima
384	17 to 29	Female	Black	09 - 12	No	No	Yes	No	No	No	Yes	No	Yes	Yes	Yes	No	No infection	Pau da Lima
385	> 45	Female	Brown	5 to 9	No	No	No	No	No	No	Yes	No	Yes	Yes	Yes	No	Cynopteri Infection	Pau da Lima
386	17 to 29	Male	Black	09 - 12	Yes	No	Yes	Yes	No	No	Yes	No	Yes	Yes	Yes	No	No infection	Pau da Lima
387	0 to 16	Male	Black	5 to 9	Yes	No	Yes	No	No	Yes	Yes	No	Yes	Yes	Yes	No	No infection	Pau da Lima
388	30 to 44	Male	Black	5 or less	No	No	Yes	No	No	Yes	No	No	No	No	No	No	No infection	Pau da Lima
389	> 45	Female	Black	Never studied	Yes	No	No	No	No	No	No	No	No	No	No	No	No infection	Pau da Lima
390	0 to 16	Male	Black	5 or less	No	No	Yes	No		No	No	No	No	No	No	No	No infection	Pau da Lima
391	30 to 44	Female	Black	09 - 12	Yes	No	No	No	No	No	Yes	No	No	No	No	No	No infection	Pau da Lima
392	> 45	Male	Black	5 or less	Yes	No	No	No	No	No	No	Yes	No	No	No	No	No infection	Pau da Lima
393	30 to 44	Male	Black	09 - 12	Yes	No	No	Yes	Yes	No	No	Yes	No	No	Yes	No	No infection	Pau da Lima
394	17 to 29	Male	Black	5 to 9	Yes	No	Yes	No	No	Yes	No	Yes	No	No	Yes	No	No infection	Pau da Lima
395	30 to 44	Female	Brown	09 - 12	No	No	Yes	No	No	No	No	Yes	No	No	Yes	No	No infection	Pau da Lima
396	0 to 16	Female	Black	5 to 9	No	No	Yes	No	No	No	No	Yes	No	No	Yes	No	No infection	Pau da Lima
397	0 to 16	Female	White	5 or less	No	No	Yes	No		No	No	Yes	No	No	Yes	No	No infection	Pau da Lima
398	> 45	Male	Brown	5 or less	No	No	Yes	No	No	Yes	No	Yes	No	No	No	No	Cynopteri Infection	Pau da Lima
399	30 to 44	Female	Brown	5 to 9	Yes	No	Yes	No	No	No	No	Yes	No	No	No	No	No infection	Pau da Lima
400	0 to 16	Female	Brown	5 or less	No	No	Yes	No		No	No	Yes	No	No	No	No	No infection	Pau da Lima
401	0 to 16	Female	Brown	5 or less	No	No	Yes	No		No	No	Yes	No	No	No	No	No infection	Pau da Lima
402	> 45	Male	Brown	5 or less	No	No	No	No	No	No	No	Yes	No	No	No	No	No infection	Pau da Lima
403	0 to 16	Male	Black	5 or less	No	No	No	No		No	No	Yes	No	No	No	Yes	No infection	Pau da Lima
404	30 to 44	Female	Black	09 - 12	Yes	No	Yes	No	No	No	No	Yes	No	No	No	No	No infection	Pau da Lima
405	30 to 44	Female	Black	5 to 9	No	No	No	No	No	No	No	Yes	No	No	No	No	No infection	Pau da Lima
406	0 to 16	Female	Brown	5 or less	No	No	No	No		No	No	Yes	No	No	No	No	No infection	Pau da Lima
407	17 to 29	Male	Black	09 - 12	Yes	No	No	Yes	No	Yes	No	Yes	No	No	No	No	No infection	Pau da Lima
408	30 to 44	Male	Black	5 to 9	Yes	No	No	Yes	Yes	No	No	Yes	No	No	No	No	No infection	Pau da Lima
409	30 to 44	Female	Black	09 - 12	Yes	No	Yes	No	No	No	No	Yes	No	No	No	No	No infection	Pau da Lima
410	0 to 16	Male	Black	5 or less	No	No	No	Yes	No	No	No	Yes	No	No	No	No	No infection	Pau da Lima
411	17 to 29	Female	Black	09 - 12	No	No	Yes	Yes	No	Yes	Yes	No	No	No	Yes	No	No infection	Pau da Lima
412	> 45	Female	Black	5 to 9	No	No	Yes	Yes	No	Yes	Yes	No	No	No	Yes	No	No infection	Pau da Lima
413	> 45	Male	Black	5 to 9	Yes	Yes	Yes	No	Yes	Yes	No	Yes	No	Yes	Yes	No	Cynopteri Infection	Pau da Lima
414	30 to 44	Female	Brown	5 or less	No	No	Yes	No	No	Yes	No	Yes	No	Yes	Yes	No	No infection	Pau da Lima
415	17 to 29	Female	Brown	5 to 9	No	No	Yes	No	No	Yes	No	Yes	No	Yes	Yes	No	No infection	Pau da Lima
416	17 to 29	Female	Black	5 to 9	No	No	Yes	No	No	Yes	No	Yes	No	Yes	Yes	No	No infection	Pau da Lima
417	0 to 16	Female	Black	5 to 9	No	No	Yes	No	No	Yes	No	Yes	No	Yes	Yes	No	Cynopteri Infection	Pau da Lima
418	0 to 16	Female	Brown	5 or less	No	No	Yes	No	No	Yes	No	Yes	No	Yes	Yes	No	No infection	Pau da Lima
419	30 to 44	Female	Black	5 or less	No	No	No	No	No	No	Yes	Yes	No	No	No	No	No infection	Pau da Lima
420	17 to 29	Female	Black	5 or less	No	No		No	No	No	Yes	Yes	No	No	No	No	No infection	Pau da Lima
421	17 to 29	Female	Black	09 - 12	No	No	Yes	No	No	No	No	No	No	Yes	Yes	No	No infection	Pau da Lima
422	0 to 16	Male	Black	5 to 9	No	No	Yes	No	Yes	Yes	No	Yes	No	No	No	No	No infection	Pau da Lima
423	0 to 16	Female	Black	5 to 9	No	No	Yes	No	No	No	No	Yes	No	No	No	No	No infection	Pau da Lima
424	30 to 44	Female	Black	5 or less	Yes	No	No	No	No	No	No	Yes	No	No	No	No	Cynopteri Infection	Pau da Lima
425	30 to 44	Female	Brown	5 to 9	Yes	No	Yes	No	No	Yes	No	Yes	No	Yes	Yes	No	No infection	Pau da Lima
426	17 to 29	Male	Brown	09 - 12	No	No	No	No	No	No	No	Yes	No	Yes	Yes	No	No infection	Pau da Lima
427	> 45	Male	Brown	09 - 12	Yes	No	No	No	No	No	No	Yes	No	Yes	Yes	No	No infection	Pau da Lima
428	30 to 44	Female	Brown	5 to 9	Yes	No	Yes	No	No	No	No	Yes	No	No	No	No	No infection	Pau da Lima
429	0 to 16	Female	Black	5 or less	No	No	No	No		No	No	No	No	No	No	No	No infection	Pau da Lima
430	> 45	Female	Brown	5 or less	No	No	No	No	No	No	No	Yes	No	No	Yes	No	No infection	Pau da Lima
431	0 to 16	Female	Brown	5 to 9	No	No	No	No	No	No	No	Yes	No	No	Yes	No	No infection	Pau da Lima
432	17 to 29	Male	Black	09 - 12	No	No	No	Yes	No	No	No	Yes	No	No	No	No	No infection	Pau da Lima
433	> 45	Female	Brown	5 or less	No	No	No	No	No	No	No	Yes	No	No	No	No	No infection	Pau da Lima
434	30 to 44	Male	Brown	09 - 12	Yes	Yes	No	No	No	No	No	Yes	No	No	No	No	No infection	Pau da Lima
435	30 to 44	Female	Black	09 - 12	Yes	No	No	No	No	No	No	Yes	No	No	No	No	No infection	Pau da Lima
436	30 to 44	Female	Black	09 - 12	Yes	No	No	No	No	Yes	No	Yes	No	No	No	No	No infection	Pau da Lima
437	0 to 16	Female	Brown	5 or less	No	No	No	No		No	No	Yes	No	No	No	No	No infection	Pau da Lima
438	17 to 29	Female	Brown	09 - 12	No	No	Yes	No	No	No	No	Yes	No	No	No	No	No infection	Pau da Lima
439	17 to 29	Male	Brown	09 - 12	Yes	No	No	No	No	No	No	Yes	No	No	No	No	No infection	Pau da Lima
440	> 45	Female	Black	5 or less	No	No	No	Yes	No	No	Yes	Yes	Yes	No	No	No	No infection	Pau da Lima
441	17 to 29	Female	Black	5 to 9	No	No	No	No	No	No	Yes	No	No	No	No	No	No infection	Pau da Lima
442	0 to 16	Male	Black	5 or less	No	No	Yes	Yes		Yes	Yes	No	No	No	No	No	No infection	Pau da Lima
443	30 to 44	Female	Black	09 - 12	No	No	Yes	Yes	No	No	No	No	No	No	No	No	No infection	Pau da Lima
444	30 to 44	Male	Brown	5 to 9	Yes	Yes	No	Yes	No	No	No	Yes	No	Yes	No	No	No infection	Pau da Lima
445	30 to 44	Female	Black	5 to 9	No	No	Yes	No	No	Yes	No	Yes	No	Yes	No	No	No infection	Pau da Lima
446	0 to 16	Female	Brown	5 or less	No	No	Yes	No		Yes	No	Yes	No	Yes	No	No	No infection	Pau da Lima
447	17 to 29	Female	Brown	5 to 9	Yes	No	No	No	No	No	Yes	Yes	No	Yes	Yes	No	No infection	Pau da Lima
448	0 to 16	Male	Brown	5 or less	No	No	No	No		No	Yes	Yes	No	Yes	Yes	No	No infection	Pau da Lima
449	0 to 16	Female	Others	Never studied	No	No	No	No		No	Yes	Yes	No	Yes	Yes	No	No infection	Pau da Lima
450	> 45	Male	Black	5 or less	Yes	Yes	No	Yes	No	No	No	No	No	No	No	No	No infection	Pau da Lima
451	0 to 16	Male	Black	5 to 9	Yes	No	No	No	No	No	No	No	No	No	No	No	No infection	Pau da Lima
452	17 to 29	Male	Brown	09 - 12	No	No	Yes	No	Yes	Yes	No	Yes	No	No	No	No	No infection	Pau da Lima
453	30 to 44	Female	White	5 or less	No	No	No	No	No	No	No	Yes	No	No	Yes	No	No infection	Pau da Lima
454	17 to 29	Male	Brown	09 - 12	No	No	Yes	No	No	No	No	Yes	No	No	Yes	No	No infection	Pau da Lima
455	> 45	Male	Brown	5 or less	No	No	Yes	No	No	Yes	No	Yes	No	No	No	No	Cynopteri Infection	Pau da Lima
456	> 45	Female	Brown	5 to 9	No	No	Yes	No	No	Yes	No	Yes	Yes	Yes	No	No	Cynopteri Infection	Pau da Lima
457	> 45	Female	Black	09 - 12	Yes	No	No	No	No	No	Yes	Yes	No	No	No	No	No infection	Pau da Lima
458	17 to 29	Male	Black	09 - 12	Yes	Yes	No	Yes	No	No	Yes	Yes	No	No	No	No	No infection	Pau da Lima
459	17 to 29	Female	Black	09 - 12	No	No	Yes	No	No	Yes	Yes	Yes	No	No	No	No	No infection	Pau da Lima
460	0 to 16	Female	Black	09 - 12	No	No	No	No	No	No	Yes	Yes	No	No	No	No	No infection	Pau da Lima
461	> 45	Male	Black	09 - 12	Yes	No	Yes	No	No	No	Yes	No	No	No	No	No	No infection	Pau da Lima
462	17 to 29	Female	Black	5 to 9	No	No	Yes	No	No	Yes	Yes	No	No	No	No	No	No infection	Pau da Lima
463	0 to 16	Female	Black	5 to 9	No	No	Yes	No	No	Yes	Yes	No	No	No	No	No	No infection	Pau da Lima
464	30 to 44	Female	Black	09 - 12	Yes	No	No	No	No	No	No	Yes	No	Yes	No	No	No infection	Pau da Lima
465	17 to 29	Male	Black	09 - 12	No	No	No	No	No	No	No	Yes	No	Yes	No	No	No infection	Pau da Lima
466	30 to 44	Female	Brown	Never studied	No	No	No	No	No	No	No	Yes	No	No	No	No	No infection	Pau da Lima
467	> 45	Female	Black	5 to 9	No	No	No	No	No	No	No	Yes	No	No	No	No	No infection	Pau da Lima
468	0 to 16	Male	Brown	5 to 9	No	No	No	No	No	No	No	Yes	No	No	No	No	No infection	Pau da Lima
469	30 to 44	Female	Black	09 - 12	Yes	No	No	No	No	Yes	No	Yes	No	Yes	No	No	No infection	Pau da Lima
470	17 to 29	Female	Black	09 - 12	No	No	Yes	No	No	No	Yes	No	Yes	No	Yes	No	No infection	Pau da Lima
471	17 to 29	Female	Black	5 to 9	No	No	Yes	No	No	No	Yes	No	Yes	No	Yes	No	No infection	Pau da Lima
472	> 45	Female	Black	09 - 12	Yes	No	No	No	No	Yes	Yes	No	No	Yes	Yes	No	No infection	Pau da Lima
473	> 45	Male	Black	5 or less	No	No	No	No	No	No	No	Yes	No	No	No	No	No infection	Pau da Lima
474	> 45	Male	Black	5 or less	Yes	Yes	No	Yes	No	No	No	No	No	No	No	No	No infection	Pau da Lima
475	0 to 16	Female	Black	5 or less	No	No	Yes	No	No	No	Yes	No	No	Yes	Yes	No	No infection	Pau da Lima
476	30 to 44	Male	Black	5 or less	Yes	No	No	No	No	No	Yes	No	No	Yes	Yes	No	No infection	Pau da Lima
477	30 to 44	Male	Black	09 - 12	Yes	No	Yes	No	No	No	No	No	No	Yes	No	No	No infection	Pau da Lima
478	17 to 29	Female	Black	5 to 9	No	No	No	No	No	No	Yes	No	No	No	Yes	No	No infection	Pau da Lima
479	> 45	Female	Black	Never studied	No	No	Yes	No	No	No	Yes	No	No	No	Yes	No	No infection	Pau da Lima
480	> 45	Male	Black	5 to 9	Yes	No	No	Yes	No	Yes	Yes	No	No	No	Yes	No	No infection	Pau da Lima
481	17 to 29	Female	Brown	09 - 12	Yes	No	Yes	No	No	No	No	No	No	No	Yes	No	No infection	Pau da Lima
482	0 to 16	Female	Others	5 or less	No	No	Yes	No		No	No	No	No	No	Yes	No	No infection	Pau da Lima
483	0 to 16	Male	Brown	5 to 9	No	No	Yes	No	No	Yes	No	No	No	No	Yes	No	No infection	Pau da Lima
484	17 to 29	Female	Black	09 - 12	Yes	No	No	No	No	No	No	Yes	No	Yes	Yes	No	No infection	Pau da Lima
485	> 45	Female	Black	5 or less	No	No	No	No	No	No	No	Yes	No	Yes	Yes	No	Cynopteri Infection	Pau da Lima
486	0 to 16	Female	Black	5 or less	No	No	No	No		No	No	Yes	No	Yes	Yes	No	No infection	Pau da Lima
487	0 to 16	Female	Black	5 or less	No	No	No	No		No	No	Yes	No	Yes	Yes	No	No infection	Pau da Lima
488	17 to 29	Female	Black	09 - 12	Yes	No	No	No	No	No	No	Yes	No	No	Yes	No	No infection	Pau da Lima
489	17 to 29	Male	Brown	09 - 12	Yes	Yes	No	No	Yes	Yes	No	Yes	No	No	Yes	No	No infection	Pau da Lima
490	0 to 16	Male	Brown	5 or less	No	No	Yes	No	No	No	No	Yes	No	No	No	No	No infection	Pau da Lima
491	0 to 16	Male	Brown	Never studied	No	No	Yes	No		No	No	Yes	No	No	No	No	No infection	Pau da Lima
492	30 to 44	Female	Black	5 to 9	Yes	Yes	No	No	Yes	Yes	Yes	Yes	No	Yes	No	No	Cynopteri Infection	Pau da Lima
493	17 to 29	Female	Black	09 - 12	No	No	Yes	No	No	No	Yes	Yes	No	Yes	No	No	No infection	Pau da Lima
494	0 to 16	Male	Brown	5 to 9	No	No	Yes	No	No	No	Yes	Yes	No	Yes	No	No	No infection	Pau da Lima
495	0 to 16	Male	Brown	5 or less	No	No	Yes	No	No	No	Yes	Yes	No	Yes	No	No	No infection	Pau da Lima
496	30 to 44	Female	White	5 or less	No	No	No	No	No	No	No	Yes	No	No	No	No	No infection	Pau da Lima
497	17 to 29	Male	Black	09 - 12	Yes	No	No	No	No	No	No	Yes	No	No	No	No	No infection	Pau da Lima
498	17 to 29	Female	Black	09 - 12	Yes	No	No	No	No	No	No	No	No	No	No	No	No infection	Pau da Lima
499	> 45	Female	Brown	5 or less	Yes	No	No	No	No	No	No	Yes	Yes	No	No	No	No infection	Pau da Lima
500	17 to 29	Female	Brown	5 to 9	Yes	No	No	No	No	No	No	Yes	Yes	No	No	No	No infection	Pau da Lima
501	0 to 16	Male	Brown	09 - 12	No	No	No	No	No	No	No	Yes	Yes	No	No	No	No infection	Pau da Lima
502	> 45	Female	Black	09 - 12	No	No	No	No	No	No	No	Yes	No	No	Yes	No	No infection	Pau da Lima
503	> 45	Male	Black	5 to 9	Yes	No	No	Yes	No	No	No	Yes	No	No	Yes	No	L1-130 Infection	Pau da Lima
504	> 45	Male	Black	5 or less	Yes	No	Yes	Yes	No	Yes	No	No	No	No	No	No	No infection	Pau da Lima
505	30 to 44	Female	Brown	5 or less	No	No	No	No	No	No	No	No	No	No	No	No	No infection	Pau da Lima
506	0 to 16	Female	Brown	5 to 9	No	No	Yes	No	No	No	No	No	No	No	No	No	No infection	Pau da Lima
507	0 to 16	Male	Brown	5 or less	No	No	Yes	Yes		No	No	No	No	No	No	No	No infection	Pau da Lima
508	0 to 16	Female	Black	5 or less	No	No	Yes	No		Yes	No	No	No	No	No	No	No infection	Pau da Lima
509	17 to 29	Female	Brown	09 - 12	No	No	Yes	No	No	No	No	Yes	No	Yes	No	No	No infection	Pau da Lima
510	> 45	Female	Brown	5 to 9	No	No	Yes	No	No	No	No	Yes	No	No	No	No	No infection	Pau da Lima
511	0 to 16	Male	Brown	5 to 9	No	No	Yes	Yes	No	Yes	No	Yes	No	No	No	No	No infection	Pau da Lima
512	17 to 29	Female	White	5 to 9	No	No	Yes	No	No	Yes	No	Yes	No	No	No	No	No infection	Pau da Lima
513	> 45	Male	Others	5 to 9	Yes	Yes	No	No	Yes	Yes	No	Yes	No	Yes	No	No	No infection	Pau da Lima
514	> 45	Female	Black	5 to 9	Yes	No	No	No	No	Yes	Yes	Yes	No	No	No	No	No infection	Pau da Lima
515	17 to 29	Female	Black	09 - 12	No	No	No	Yes	No	Yes	Yes	Yes	No	No	Yes	No	No infection	Pau da Lima
516	0 to 16	Female	Brown	5 to 9	No	No	Yes	No	No	Yes	Yes	Yes	No	No	Yes	No	No infection	Pau da Lima
517	17 to 29	Male	Black	09 - 12	No	No	No	No	No	No	Yes	Yes	No	Yes	Yes	No	No infection	Pau da Lima
518	0 to 16	Male	Brown	5 to 9	No	No	No	No	No	No	No	Yes	No	No	No	No	No infection	Pau da Lima
519	0 to 16	Male	Brown	5 or less	No	No	No	No		No	No	Yes	No	No	No	No	No infection	Pau da Lima
520	> 45	Female	Brown	5 or less	No	No	No	No	No	No	No	Yes	No	No	No	No	Cynopteri Infection	Pau da Lima
521	0 to 16	Female	Brown	5 or less	No	No	Yes	No		Yes	No	Yes	No	No	No	No	No infection	Pau da Lima
522	30 to 44	Female	Brown	5 to 9	No	No	No	No	No	No	No	Yes	No	No	No	No	No infection	Pau da Lima
523	30 to 44	Female	Brown	5 to 9	Yes	No	No	No	No	No	No	Yes	No	No	Yes	No	No infection	Pau da Lima
524	0 to 16	Female	Black	5 to 9	No	No	Yes	No	No	No	No	Yes	No	No	Yes	No	No infection	Pau da Lima
525	17 to 29	Female	Black	5 to 9	No	No	No	No	No	No	No	Yes	No	No	Yes	No	No infection	Pau da Lima
526	> 45	Female	Brown	09 - 12	Yes	No	No	No	No	Yes	Yes	Yes	No	No	No	No	No infection	Pau da Lima
527	0 to 16	Female	Brown	5 or less	No	No	No	No	No	No	No	Yes	No	Yes	No	No	No infection	Pau da Lima
528	30 to 44	Female	Black	5 to 9	Yes	No	Yes	No	No	No	Yes	No	No	No	No	No	Cynopteri Infection	Pau da Lima
529	30 to 44	Female	Brown	09 - 12	Yes	No	No	Yes	No	No	Yes	No	No	No	Yes	No	No infection	Pau da Lima
530	30 to 44	Male	Black	09 - 12	Yes	No	Yes	Yes	No	Yes	Yes	No	No	No	Yes	No	No infection	Pau da Lima
531	30 to 44	Female	Brown	09 - 12	Yes	No	No	No	No	No	No	Yes	No	Yes	Yes	No	No infection	Pau da Lima
532	17 to 29	Female	Black	Higher Education	No	No	Yes	No	No	Yes	Yes	Yes	No	Yes	No	No	No infection	Pau da Lima
533	30 to 44	Male	Brown	5 to 9	Yes	No	No	Yes	Yes	Yes	Yes	No	No	Yes	Yes	No	No infection	Pau da Lima
534	30 to 44	Male	Black	5 to 9	Yes	No	No	Yes	No	No	Yes	Yes	No	No	Yes	No	No infection	Pau da Lima
535	> 45	Male	Brown	5 or less	Yes	No	No	No	No	No	No	Yes	No	No	No	No	Cynopteri Infection	Pau da Lima
536	30 to 44	Male	Black	09 - 12	No	No	No	Yes	No	No	Yes	Yes	Yes	Yes	No	No	No infection	Pau da Lima
537	30 to 44	Female	Black	09 - 12	No	No	No	Yes	No	Yes	Yes	Yes	Yes	Yes	No	No	No infection	Pau da Lima
538	> 45	Female	Brown	5 to 9	Yes	No	No	No	No	Yes	Yes	No	No	No	No	No	No infection	Pau da Lima
539	30 to 44	Male	White	5 or less	No	No	No	Yes	Yes	No	Yes	No	No	No	No	No	No infection	Pau da Lima
540	17 to 29	Female	Brown	5 or less	No	No	Yes	No	Yes	Yes	No	No	No	No	No	No	No infection	Pau da Lima
541	0 to 16	Male	Black	5 or less	No	No	No	No		No	No	No	No	No	No	No	No infection	Pau da Lima
542	0 to 16	Female	Brown	5 or less	No	No	No	Yes		No	No	No	No	No	No	No	No infection	Pau da Lima
543	> 45	Female	Black	09 - 12	No	No	No	No	No	No	No	No	No	No	Yes	No	No infection	Pau da Lima
544	> 45	Female	Black	09 - 12	No	No	No	No	Yes	No	No	Yes	No	Yes	No	No	No infection	Pau da Lima
545	30 to 44	Female	Black	Higher Education	Yes	No	No	No	No	No	No	Yes	No	Yes	No	No	No infection	Pau da Lima
546	> 45	Male	Brown	5 to 9	No	No	No	No	No	No	Yes	Yes	No	No	No	No	No infection	Pau da Lima
547	17 to 29	Female	White	09 - 12	No	No	Yes	No	No	No	Yes	Yes	No	No	Yes	No	No infection	Pau da Lima
548	17 to 29	Female	Brown	09 - 12	Yes	No	Yes	No	No	No	Yes	Yes	No	No	Yes	No	No infection	Pau da Lima
549	17 to 29	Male	Brown	09 - 12	Yes	Yes	Yes	No	No	No	Yes	Yes	No	No	Yes	No	No infection	Pau da Lima
550	> 45	Female	Brown	5 to 9	Yes	No	No	No	No	No	Yes	Yes	No	No	Yes	No	No infection	Pau da Lima
551	> 45	Male	Brown	5 to 9	Yes	No	No	No	No	No	Yes	Yes	No	No	No	No	No infection	Pau da Lima
552	0 to 16	Male	White	5 or less	No	No	No	No		Yes	No	No	No	No	Yes	No	No infection	Pau da Lima
553	> 45	Female	Black	5 or less	No	No	No	No	No	No	No	No	No	No	No	Yes	No infection	Pau da Lima
554	30 to 44	Female	Brown	09 - 12	No	No	No	Yes	Yes	Yes	No	Yes	No	No	No	No	No infection	Pau da Lima
555	17 to 29	Female	Black	09 - 12	No	No	No	Yes	Yes	Yes	No	No	No	No	No	No	No infection	Pau da Lima
556	17 to 29	Female	Black	09 - 12	No	No	Yes	No	Yes	Yes	No	No	No	No	No	No	No infection	Pau da Lima
557	17 to 29	Female	Black	09 - 12	No	No	Yes	No	No	No	No	No	No	No	No	No	No infection	Pau da Lima
558	0 to 16	Female	Black	5 or less	No	No	No	No		No	No	No	No	No	No	No	No infection	Pau da Lima
559	30 to 44	Female	Black	09 - 12	No	No	No	No	No	No	No	Yes	No	No	No	No	No infection	Pau da Lima
560	0 to 16	Male	Brown	5 to 9	No	No	Yes	No	No	No	No	Yes	No	No	No	No	No infection	Pau da Lima
561	30 to 44	Female	Brown	5 or less	Yes	No	No	Yes	No	No	No	Yes	No	Yes	No	No	Cynopteri Infection	Pau da Lima
562	> 45	Female	Brown	Never studied	No	No	Yes	No	No	No	No	Yes	No	Yes	No	No	No infection	Pau da Lima
563	30 to 44	Female	Black	09 - 12	No	No	Yes	No	No	No	No	Yes	No	No	No	No	No infection	Pau da Lima
564	0 to 16	Male	White	5 or less	No	No	Yes	No		No	No	Yes	No	No	No	No	No infection	Pau da Lima
565	0 to 16	Male	Brown	5 or less	No	No	Yes	No	No	No	No	Yes	No	No	No	No	No infection	Pau da Lima
566	> 45	Female	Black	5 or less	No	No	No	No	No	No	No	Yes	No	No	No	No	No infection	Pau da Lima
567	30 to 44	Male	Black	5 or less	Yes	Yes	No	Yes	No	No	No	No	No	No	No	No	No infection	Pau da Lima
568	30 to 44	Female	Black	09 - 12	Yes	No	No	No	No	No	No	No	No	No	No	No	Cynopteri Infection	Pau da Lima
569	30 to 44	Male	Brown	09 - 12	No	No	No	No	No	Yes	No	Yes	No	No	Yes	No	No infection	Pau da Lima
570	0 to 16	Male	Others	5 or less	No	No	No	No		Yes	No	Yes	No	No	Yes	No	No infection	Pau da Lima
571	> 45	Female	Brown	09 - 12	No	No	No	No	No	No	No	Yes	No	No	No	No	No infection	Pau da Lima
572	30 to 44	Female	Black	09 - 12	Yes	No	No	No	No	No	No	Yes	No	No	No	No	No infection	Pau da Lima
573	30 to 44	Male	Black	09 - 12	Yes	No	No	No	No	No	No	Yes	No	No	No	No	L1-130 Infection	Pau da Lima
574	0 to 16	Female	Black	Never studied	No	No	No	Yes		No	No	Yes	No	No	No	No	No infection	Pau da Lima
575	30 to 44	Male	Brown	09 - 12	Yes	No	No	Yes	No	No	No	Yes	No	No	Yes	No	No infection	Pau da Lima
576	17 to 29	Female	Black	5 to 9	Yes	No	No	No	No	No	No	Yes	No	Yes	Yes	No	No infection	Pau da Lima
577	> 45	Female	Black	09 - 12	Yes	No	Yes	No	No	Yes	No	Yes	No	Yes	Yes	No	No infection	Pau da Lima
578	0 to 16	Male	Brown	5 or less	No	No	Yes	No		Yes	No	No	No	No	No	No	No infection	Pau da Lima
579	0 to 16	Male	Black	Never studied	No	No	Yes	No		Yes	No	No	No	No	No	No	No infection	Pau da Lima
580	> 45	Female	Others	5 or less	Yes	No	No	No	No	No	No	Yes	Yes	No	Yes	No	No infection	Pau da Lima
581	17 to 29	Female	Black	5 to 9	No	No	Yes	No	No	No	No	Yes	No	No	No	No	No infection	Pau da Lima
582	0 to 16	Female	Black	5 or less	No	No	No	No		No	No	Yes	No	No	No	No	No infection	Pau da Lima
583	30 to 44	Female	Black	5 to 9	Yes	No	Yes	No	No	No	No	Yes	No	Yes	No	No	No infection	Pau da Lima
584	17 to 29	Female	Black	5 to 9	No	No	No	No	No	No	No	Yes	No	No	No	No	No infection	Pau da Lima
585	30 to 44	Male	Black	5 or less	Yes	Yes	No	Yes	No	No	No	Yes	No	No	No	No	No infection	Pau da Lima
586	> 45	Female	Black	5 or less	No	No	No	No	No	No	No	No	No	No	No	No	No infection	Pau da Lima
587	> 45	Female	Brown	09 - 12	Yes	No	Yes	No	No	No	Yes	No	No	Yes	Yes	No	Cynopteri Infection	Pau da Lima
588	17 to 29	Male	Black	09 - 12	No	No	No	Yes	Yes	Yes	Yes	No	No	Yes	Yes	No	No infection	Pau da Lima
589	17 to 29	Male	Black	Higher Education	No	No	Yes	Yes	Yes	Yes	Yes	No	No	Yes	Yes	No	No infection	Pau da Lima
590	17 to 29	Female	Black	09 - 12	No	No	Yes	No	No	No	Yes	No	No	Yes	Yes	No	No infection	Pau da Lima
591	30 to 44	Female	Brown	09 - 12	No	No	No	No	No	No	No	No	No	No	Yes	No	No infection	Pau da Lima
592	> 45	Male	Brown	5 or less	No	No	No	No	No	Yes	Yes	Yes	No	No	Yes	No	No infection	Pau da Lima
593	> 45	Female	Black	5 to 9	No	No	No	No	No	Yes	No	Yes	No	No	No	No	No infection	Pau da Lima
594	30 to 44	Female	Black	5 to 9	No	No	Yes	No	No	No	Yes	Yes	No	No	No	No	No infection	Pau da Lima
595	0 to 16	Female	Black	5 to 9	No	No	Yes	No	No	Yes	Yes	Yes	No	Yes	Yes	No	No infection	Pau da Lima
596	17 to 29	Female	Black	5 to 9	No	No	Yes	No	No	Yes	Yes	Yes	No	Yes	Yes	No	No infection	Pau da Lima
597	30 to 44	Male	Black	5 to 9	No	No	No	No	No	No	Yes	Yes	No	Yes	Yes	No	No infection	Pau da Lima
598	17 to 29	Female	Black	09 - 12	No	No	Yes	No	No	No	Yes	No	No	Yes	No	No	No infection	Pau da Lima
599	30 to 44	Female	Black	5 or less	Yes	No	No	Yes	No	No	Yes	No	No	Yes	No	No	Cynopteri Infection	Pau da Lima
600	17 to 29	Female	Black	09 - 12	Yes	No	Yes	No	No	No	Yes	No	No	Yes	No	No	No infection	Pau da Lima
601	0 to 16	Male	Black	5 or less	No	No	Yes	No		No	Yes	No	No	Yes	No	No	No infection	Pau da Lima
602	0 to 16	Female	Brown	5 or less	No	No	No	No		No	Yes	No	No	No	No	Yes	No infection	Pau da Lima
603	0 to 16	Male	Black	5 or less	No	No	No	No		No	Yes	Yes	No	No	No	No	No infection	Pau da Lima
604	17 to 29	Female	Black	09 - 12	No	No	No	No	No	Yes	Yes	Yes	No	No	No	No	No infection	Pau da Lima
605	30 to 44	Female	White	5 or less	No	No	Yes	No	Yes	Yes	No	No	Yes	Yes	No	No	No infection	Pau da Lima
606	17 to 29	Male	White	5 or less	No	No	No	No	No	No	No	No	Yes	Yes	No	No	No infection	Pau da Lima
607	30 to 44	Male	Brown	5 to 9	Yes	No	No	Yes	No	No	No	No	Yes	Yes	No	No	No infection	Pau da Lima
608	> 45	Female	Black	5 to 9	Yes	No	No	No	No	No	No	No	No	Yes	No	No	No infection	Pau da Lima
609	30 to 44	Male	Brown	09 - 12	No	No	No	No	No	No	No	No	No	Yes	No	No	No infection	Pau da Lima
610	0 to 16	Male	White	5 to 9	No	No	No	No	No	No	No	No	No	Yes	No	No	No infection	Pau da Lima
611	30 to 44	Female	Brown	5 or less	Yes	No	No	Yes	No	No	No	Yes	No	No	No	No	No infection	Pau da Lima
612	0 to 16	Male	Brown	5 to 9	No	No	No	Yes		No	No	Yes	No	No	No	No	No infection	Pau da Lima
613	30 to 44	Male	Brown	09 - 12	Yes	No	No	Yes	No	No	No	Yes	No	No	No	No	No infection	Pau da Lima
614	30 to 44	Female	Brown	09 - 12	Yes	No	No	Yes	No	No	No	Yes	No	No	No	No	No infection	Pau da Lima
615	0 to 16	Male	Brown	5 to 9	No	No	Yes	Yes	No	No	No	Yes	No	No	No	No	No infection	Pau da Lima
616	17 to 29	Female	Black	09 - 12	Yes	No	Yes	No	No	Yes	No	Yes	No	Yes	No	No	No infection	Pau da Lima
617	17 to 29	Male	Black	09 - 12	Yes	No	No	No	No	No	No	Yes	No	Yes	No	No	No infection	Pau da Lima
618	17 to 29	Female	Black	5 to 9	Yes	No	Yes	Yes	No	No	No	No	No	No	Yes	No	No infection	Pau da Lima
619	0 to 16	Male	White	5 or less	No	No	No	No		No	No	Yes	No	No	No	No	No infection	Pau da Lima
620	0 to 16	Male	Black	5 or less	No	No	No	No		No	No	Yes	No	No	No	No	No infection	Pau da Lima
621	17 to 29	Female	Brown	5 to 9	No	No	Yes	No	No	No	No	Yes	No	No	No	No	No infection	Pau da Lima
622	17 to 29	Female	Brown	09 - 12	No	No	Yes	No	No	No	No	Yes	No	No	No	No	No infection	Pau da Lima
623	0 to 16	Female	Black	5 or less	No	No	Yes	No		No	No	Yes	No	No	No	No	No infection	Pau da Lima
624	> 45	Male	Brown	5 or less	No	No	No	Yes	No	No	No	Yes	No	No	No	No	L1-130 Infection	Pau da Lima
625	30 to 44	Female	Brown	09 - 12	Yes	No	No	No	No	No	No	Yes	No	No	No	No	Cynopteri Infection	Pau da Lima
626	17 to 29	Male	Black	09 - 12	Yes	No	No	No	No	No	No	Yes	No	Yes	No	No	No infection	Pau da Lima
627	0 to 16	Female	Black	09 - 12	No	No	Yes	No	No	No	No	No	No	No	No	No	No infection	Pau da Lima
628	30 to 44	Female	Others	Higher Education	Yes	No	Yes	No	No	No	No	Yes	No	Yes	Yes	No	No infection	Pau da Lima
629	30 to 44	Male	Black	09 - 12	Yes	No	No	No	No	No	No	Yes	No	No	Yes	No	No infection	Pau da Lima
630	17 to 29	Male	Black	09 - 12	Yes	No	Yes	No	No	No	No	Yes	No	No	No	No	No infection	Pau da Lima
631	> 45	Female	White	5 or less	Yes	No	Yes	Yes	No	No	No	No	No	No	No	No	No infection	Pau da Lima
632	> 45	Male	Brown	5 or less	Yes	No	No	Yes	No	No	No	No	No	No	No	No	No infection	Pau da Lima
633	17 to 29	Male	White	09 - 12	Yes	No	Yes	No	No	No	No	No	No	No	No	No	No infection	Pau da Lima
634	0 to 16	Male	White	5 or less	No	No	Yes	No	No	No	No	No	No	No	No	No	No infection	Pau da Lima
635	30 to 44	Female	Brown	5 to 9	No	No	No	No	No	No	No	Yes	No	No	No	No	No infection	Pau da Lima
636	0 to 16	Male	Brown	5 to 9	No	No	No	No	No	No	No	Yes	No	No	No	No	No infection	Pau da Lima
637	30 to 44	Female	Black	09 - 12	No	No	Yes	No	No	No	No	Yes	No	No	No	No	No infection	Pau da Lima
638	0 to 16	Female	Black	5 or less	No	No	No	No		No	No	Yes	No	No	No	No	No infection	Pau da Lima
639	17 to 29	Male	Black	09 - 12	Yes	No	No	Yes	No	No	No	Yes	Yes	No	Yes	No	No infection	Pau da Lima
640	17 to 29	Female	Black	5 or less	No	No	No	No	No	No	No	Yes	Yes	No	Yes	No	No infection	Pau da Lima
641	0 to 16	Male	Black	5 to 9	No	No	Yes	No	No	No	No	Yes	Yes	No	Yes	No	No infection	Pau da Lima
642	17 to 29	Female	Black	5 or less	No	No	Yes	No	No	No	No	No	No	No	No	No	No infection	Pau da Lima
643	0 to 16	Male	Black	5 or less	No	No	Yes	No		No	No	No	No	No	No	No	No infection	Pau da Lima
644	> 45	Female	Black	09 - 12	No	No	No	Yes	Yes	No	No	Yes	No	Yes	No	No	No infection	Pau da Lima
645	30 to 44	Male	Brown	5 to 9	No	No	No	No	No	Yes	No	Yes	No	Yes	No	No	No infection	Pau da Lima
646	0 to 16	Male	Black	5 to 9	No	No	Yes	No	No	No	No	Yes	No	Yes	No	No	No infection	Pau da Lima
647	0 to 16	Female	Brown	5 to 9	No	No	Yes	No	No	No	Yes	No	No	No	Yes	No	No infection	Pau da Lima
648	17 to 29	Female	Brown	5 to 9	No	No	Yes	No	No	No	Yes	No	No	No	No	No	No infection	Pau da Lima
649	0 to 16	Female	Brown	5 or less	No	No	Yes	No		Yes	Yes	No	No	No	No	No	No infection	Pau da Lima
650	> 45	Male	Black	5 or less	No	No	Yes	No	No	No	Yes	No	Yes	Yes	Yes	No	Cynopteri Infection	Pau da Lima
651	0 to 16	Female	Brown	5 or less	No	No	Yes	No	No	No	Yes	No	No	Yes	No	No	No infection	Pau da Lima
652	30 to 44	Male	Brown	5 to 9	Yes	No	Yes	Yes	Yes	Yes	Yes	Yes	No	No	Yes	No	No infection	Pau da Lima
653	0 to 16	Male	Others	5 to 9	No	No	No	No		No	Yes	Yes	No	No	No	No	No infection	Pau da Lima
654	17 to 29	Female	Brown	Higher Education	Yes	No	No	No	No	No	No	Yes	No	No	Yes	No	No infection	Pau da Lima
655	30 to 44	Female	Brown	Higher Education	No	No	No	No	No	Yes	No	Yes	No	No	Yes	No	No infection	Pau da Lima
656	17 to 29	Male	Black	09 - 12	No	No	No	No	No	No	No	Yes	No	Yes	Yes	No	No infection	Pau da Lima
657	0 to 16	Female	Black	5 to 9	No	No	Yes	No	No	Yes	No	Yes	No	No	No	No	No infection	Pau da Lima
658	> 45	Female	Black	5 or less	No	No	Yes	No	No	Yes	No	Yes	No	No	No	No	No infection	Pau da Lima
659	0 to 16	Female	Brown	5 to 9	No	No	Yes	No	No	Yes	No	Yes	No	No	No	No	No infection	Pau da Lima
660	17 to 29	Female	Black	09 - 12	No	No	Yes	No	No	No	Yes	Yes	No	Yes	Yes	No	No infection	Pau da Lima
661	17 to 29	Male	Black	5 to 9	No	No	Yes	No	No	Yes	Yes	Yes	No	Yes	Yes	No	No infection	Pau da Lima
662	> 45	Female	Black	Never studied	No	No	No	No	Yes	Yes	Yes	No	No	Yes	No	No	No infection	Pau da Lima
663	17 to 29	Male	Black	09 - 12	No	No	No	Yes	No	No	Yes	Yes	No	Yes	No	No	No infection	Pau da Lima
664	17 to 29	Male	Black	09 - 12	Yes	No	No	Yes	No	No	Yes	Yes	No	Yes	No	No	No infection	Pau da Lima
665	30 to 44	Male	Brown	5 or less	Yes	No	No	Yes	No	No	Yes	Yes	No	No	No	No	No infection	Pau da Lima
666	30 to 44	Male	Brown	09 - 12	No	No	No	No	No	No	Yes	No	No	No	No	No	No infection	Pau da Lima
667	17 to 29	Female	Brown	09 - 12	Yes	No	No	No	No	Yes	Yes	No	No	No	No	Yes	No infection	Pau da Lima
668	17 to 29	Female	Brown	5 to 9	No	No	No	No	No	Yes	Yes	No	No	No	No	Yes	No infection	Pau da Lima
669	30 to 44	Male	Brown	5 to 9	No	No	Yes	Yes	Yes	Yes	Yes	No	No	No	No	Yes	No infection	Pau da Lima
670	0 to 16	Female	Brown	5 or less	No	No	No	No		No	No	No	No	Yes	No	No	No infection	Pau da Lima
671	> 45	Female	Black	5 to 9	No	No	No	No	Yes	Yes	Yes	No	No	Yes	No	No	No infection	Pau da Lima
672	17 to 29	Female	Black	09 - 12	No	No	No	No	Yes	Yes	Yes	No	No	No	Yes	No	No infection	Pau da Lima
673	> 45	Male	Brown	5 to 9	Yes	No	No	No	No	No	No	Yes	No	No	No	No	No infection	Pau da Lima
674	0 to 16	Male	Brown	5 or less	No	No	Yes	Yes		No	No	Yes	No	No	No	No	No infection	Pau da Lima
675	> 45	Female	Black	09 - 12	Yes	No	No	Yes	No	No	No	Yes	No	No	No	No	No infection	Pau da Lima
676	> 45	Female	Brown	5 or less	No	No	No	No	No	No	No	Yes	No	No	No	No	No infection	Pau da Lima
677	0 to 16	Female	Black	5 to 9	No	No	Yes	No	No	Yes	No	Yes	No	No	No	No	No infection	Pau da Lima
678	0 to 16	Female	Black	5 or less	No	No	Yes	No		Yes	No	Yes	No	No	No	No	No infection	Pau da Lima
679	0 to 16	Male	Brown	5 to 9	Yes	No	Yes	Yes	No	No	No	Yes	No	No	No	No	No infection	Pau da Lima
680	0 to 16	Male	Black	5 or less	No	No	Yes	No		No	No	Yes	No	No	No	No	No infection	Pau da Lima
681	30 to 44	Female	Brown	5 or less	No	No	Yes	Yes	No	No	No	No	Yes	Yes	Yes	No	No infection	Pau da Lima
682	30 to 44	Female	Black	09 - 12	No	No	No	No	No	No	No	Yes	No	No	No	No	No infection	Pau da Lima
683	0 to 16	Male	Brown	5 or less	No	No	No	No		No	No	Yes	No	No	No	No	No infection	Pau da Lima
684	0 to 16	Female	Brown	5 to 9	No	No	No	No	No	No	No	Yes	No	No	No	No	No infection	Pau da Lima
685	0 to 16	Female	White	5 to 9	No	No	Yes	No	No	No	No	Yes	No	No	No	No	No infection	Pau da Lima
686	17 to 29	Female	Black	09 - 12	No	No	No	No	No	No	No	Yes	No	No	No	No	No infection	Pau da Lima
687	17 to 29	Male	Black	5 to 9	Yes	No	No	No	No	No	No	Yes	No	No	No	No	No infection	Pau da Lima
688	> 45	Female	White	5 or less	Yes	Yes	No	Yes	No	No	No	Yes	No	No	Yes	No	No infection	Pau da Lima
689	17 to 29	Female	Brown	5 to 9	Yes	Yes	Yes	Yes	No	No	No	Yes	No	No	Yes	No	No infection	Pau da Lima
690	17 to 29	Male	Brown	5 to 9	Yes	Yes	Yes	Yes	No	No	No	Yes	No	No	Yes	No	No infection	Pau da Lima
691	30 to 44	Male	Brown	5 to 9	Yes	No	No	Yes	No	No	No	Yes	No	No	Yes	No	No infection	Pau da Lima
692	30 to 44	Male	Brown	09 - 12	Yes	No	No	Yes	No	No	No	Yes	No	No	No	No	No infection	Pau da Lima
693	> 45	Male	Brown	09 - 12	Yes	No	No	No	No	No	No	Yes	No	No	No	No	No infection	Pau da Lima
694	30 to 44	Female	Brown	5 to 9	No	No	No	No	No	No	No	Yes	No	No	Yes	No	Cynopteri Infection	Pau da Lima
695	17 to 29	Male	Brown	09 - 12	Yes	No	Yes	Yes	Yes	No	No	Yes	No	No	Yes	No	No infection	Pau da Lima
696	> 45	Female	Brown	5 to 9	No	No	No	No	No	No	No	Yes	No	No	No	No	No infection	Pau da Lima
697	30 to 44	Female	Black	09 - 12	No	No	No	No	No	Yes	No	Yes	No	No	No	No	No infection	Pau da Lima
698	> 45	Female	Black	09 - 12	No	No	No	No	No	No	No	Yes	No	No	No	No	Cynopteri Infection	Pau da Lima
699	30 to 44	Male	Brown	5 or less	Yes	No	No	No	No	No	No	Yes	No	No	Yes	No	No infection	Pau da Lima
700	30 to 44	Female	Black	09 - 12	No	No	No	No	No	Yes	No	Yes	No	No	Yes	No	Cynopteri Infection	Pau da Lima
701	30 to 44	Male	Black	5 to 9	No	No	No	No	No	No	No	Yes	No	No	Yes	No	No infection	Pau da Lima
702	30 to 44	Female	Black	09 - 12	No	No	Yes	No	No	No	No	Yes	No	No	No	No	No infection	Pau da Lima
703	30 to 44	Female	Brown	5 or less	No	No	No	No	No	No	No	Yes	No	No	Yes	No	No infection	Pau da Lima
704	30 to 44	Male	Brown	09 - 12	Yes	No	No	Yes	No	No	No	Yes	No	No	Yes	No	No infection	Pau da Lima
705	17 to 29	Male	Brown	09 - 12	Yes	No	No	Yes	No	No	No	Yes	No	Yes	No	No	No infection	Pau da Lima
706	17 to 29	Male	Brown	5 or less	Yes	Yes	No	Yes	Yes	Yes	No	No	No	No	Yes	No	No infection	Pau da Lima
707	> 45	Male	Black	5 to 9	No	No	No	Yes	No	No	No	Yes	No	No	No	No	No infection	Pau da Lima
708	30 to 44	Female	Black	5 to 9	Yes	No	Yes	No	No	No	No	Yes	No	No	Yes	No	No infection	Pau da Lima
709	> 45	Female	Black	09 - 12	Yes	No	No	No	No	No	No	Yes	No	No	Yes	No	Cynopteri Infection	Pau da Lima
710	17 to 29	Male	Brown	09 - 12	No	No	Yes	No	No	No	No	Yes	No	No	Yes	No	No infection	Pau da Lima
711	0 to 16	Female	Black	5 to 9	Yes	No	No	No	No	No	No	Yes	No	No	Yes	No	No infection	Pau da Lima
712	17 to 29	Male	Black	5 to 9	No	No	Yes	No	No	Yes	No	Yes	No	No	Yes	No	No infection	Pau da Lima
713	> 45	Male	Brown	5 or less	No	No	No	No	No	No	No	Yes	No	No	No	No	No infection	Pau da Lima
714	> 45	Female	Brown	5 to 9	No	No	No	No	No	Yes	No	Yes	No	No	Yes	No	No infection	Pau da Lima
715	17 to 29	Male	Brown	09 - 12	Yes	No	No	Yes	No	No	No	Yes	No	No	Yes	No	No infection	Pau da Lima
716	0 to 16	Female	Brown	5 or less	No	No	Yes	No		Yes	No	Yes	No	No	Yes	No	No infection	Pau da Lima
717	> 45	Male	Black	5 to 9	Yes	Yes	No	Yes	No	No	No	Yes	No	No	No	No	No infection	Pau da Lima
718	> 45	Female	Black	5 or less	Yes	No	No	No	No	Yes	No	Yes	No	No	No	No	Cynopteri Infection	Pau da Lima
719	17 to 29	Female	Brown	5 to 9	No	No	No	No	No	Yes	No	Yes	No	No	No	No	No infection	Pau da Lima
720	30 to 44	Female	Brown	5 or less	Yes	No	Yes	No	Yes	No	Yes	No	No	No	Yes	No	Cynopteri Infection	Pau da Lima
721	> 45	Female	Brown	5 to 9	No	No	No	No	No	No	No	Yes	No	Yes	No	No	No infection	Pau da Lima
722	17 to 29	Male	Black	09 - 12	Yes	No	No	Yes	No	Yes	Yes	Yes	No	Yes	Yes	No	No infection	Pau da Lima
723	30 to 44	Female	Black	09 - 12	Yes	No	No	Yes	No	Yes	No	No	No	Yes	Yes	No	No infection	Pau da Lima
724	30 to 44	Male	Brown	5 to 9	Yes	No	No	Yes	Yes	Yes	No	No	No	Yes	Yes	No	No infection	Pau da Lima
725	0 to 16	Male	Black	5 to 9	Yes	No	No	Yes	No	No	No	No	No	Yes	Yes	No	No infection	Pau da Lima
726	17 to 29	Female	Brown	09 - 12	No	No	No	Yes	No	No	No	No	No	Yes	Yes	No	No infection	Pau da Lima
727	30 to 44	Female	Brown	5 to 9	Yes	No	No	No	No	No	Yes	Yes	No	No	No	No	Cynopteri Infection	Pau da Lima
728	30 to 44	Male	Black	09 - 12	No	No	No	No	No	No	Yes	Yes	No	No	No	No	No infection	Pau da Lima
729	> 45	Female	Black	5 or less	Yes	No	Yes	No	No	No	Yes	Yes	No	No	Yes	No	No infection	Pau da Lima
730	30 to 44	Female	Black	09 - 12	Yes	No	No	No	No	No	Yes	No	No	Yes	No	No	No infection	Pau da Lima
731	0 to 16	Male	Black	5 to 9	No	No	Yes	Yes	No	Yes	Yes	No	No	Yes	No	No	No infection	Pau da Lima
732	0 to 16	Female	Black	5 or less	No	No	No	No	No	No	Yes	No	No	Yes	No	No	No infection	Pau da Lima
733	17 to 29	Male	Black	5 to 9	No	No	No	No	No	No	No	Yes	No	No	No	No	No infection	Pau da Lima
734	30 to 44	Female	Black	09 - 12	No	No	No	No	No	No	No	Yes	No	Yes	Yes	No	No infection	Pau da Lima
735	> 45	Female	Black	5 to 9	Yes	Yes	No	Yes	No	No	No	Yes	No	No	No	No	No infection	Pau da Lima
736	30 to 44	Female	Black	09 - 12	Yes	No	No	No	No	No	No	Yes	No	Yes	No	No	No infection	Pau da Lima
737	30 to 44	Male	Black	5 to 9	Yes	No	No	No	No	No	No	Yes	No	Yes	No	No	No infection	Pau da Lima
738	30 to 44	Female	Brown	09 - 12	No	No	No	Yes	No	No	No	Yes	No	No	No	No	No infection	Pau da Lima
739	0 to 16	Male	Brown	5 or less	No	No	No	Yes		No	No	Yes	No	No	No	No	No infection	Pau da Lima
740	17 to 29	Male	Black	09 - 12	Yes	No	No	Yes	No	No	Yes	Yes	No	Yes	Yes	No	No infection	Pau da Lima
741	30 to 44	Female	Black	09 - 12	Yes	No	No	Yes	No	Yes	Yes	Yes	No	Yes	Yes	No	No infection	Pau da Lima
742	> 45	Female	Black	5 or less	No	No	No	No	No	No	Yes	Yes	No	No	Yes	No	No infection	Pau da Lima
743	17 to 29	Female	Black	09 - 12	No	No	Yes	No	No	No	Yes	Yes	No	No	Yes	No	No infection	Pau da Lima
744	0 to 16	Female	Brown	5 or less	No	No	Yes	No		No	Yes	Yes	No	No	Yes	No	No infection	Pau da Lima
745	17 to 29	Female	Black	09 - 12	No	No	No	No	No	No	Yes	Yes	No	No	No	No	No infection	Pau da Lima
746	> 45	Male	Black	5 or less	Yes	No	No	No	No	No	Yes	Yes	No	No	No	No	No infection	Pau da Lima
747	30 to 44	Male	Brown	5 to 9	No	No	Yes	No	Yes	No	No	Yes	No	Yes	No	No	No infection	Pau da Lima
748	30 to 44	Female	Brown	5 or less	Yes	No	No	No	No	Yes	Yes	Yes	No	No	Yes	No	No infection	Pau da Lima
749	0 to 16	Male	Black	5 to 9	No	No	Yes	No	No	No	No	Yes	No	Yes	No	No	No infection	Pau da Lima
750	30 to 44	Female	Black	09 - 12	Yes	No	Yes	No	No	No	No	Yes	No	Yes	No	No	No infection	Pau da Lima
751	0 to 16	Female	Brown	5 or less	No	No	Yes	No		No	No	Yes	No	Yes	No	No	No infection	Pau da Lima
752	17 to 29	Female	Black	5 to 9	Yes	No	Yes	No	No	Yes	No	Yes	No	No	No	No	No infection	Pau da Lima
753	0 to 16	Male	Black	5 or less	No	No	Yes	No		Yes	No	Yes	No	No	No	No	No infection	Pau da Lima
754	30 to 44	Male	Brown	5 to 9	Yes	No	No	No	No	Yes	No	Yes	No	No	No	No	No infection	Pau da Lima
755	> 45	Male	Brown	09 - 12	Yes	No	No	Yes	No	No	No	Yes	No	No	No	No	No infection	Pau da Lima
756	17 to 29	Female	Brown	09 - 12	No	No	No	No	No	No	No	Yes	No	No	No	No	No infection	Pau da Lima
757	17 to 29	Female	Black	Higher Education	Yes	No	No	No	No	No	No	Yes	No	No	Yes	No	No infection	Pau da Lima
758	> 45	Female	Black	5 or less	No	No	No	No	No	No	No	No	No	Yes	No	No	No infection	Pau da Lima
759	> 45	Male	Black	5 or less	Yes	Yes	No	Yes	No	No	No	No	No	Yes	No	No	No infection	Pau da Lima
760	17 to 29	Male	Others	09 - 12	No	No	No	No	No	No	No	No	No	Yes	No	No	No infection	Pau da Lima
761	> 45	Female	Brown	5 to 9	No	No	Yes	No	No	No	No	Yes	No	No	Yes	No	No infection	Pau da Lima
762	17 to 29	Female	Brown	09 - 12	No	No	Yes	No	No	No	No	Yes	No	No	Yes	No	No infection	Pau da Lima
763	30 to 44	Male	Black	5 to 9	No	No	No	No	No	No	No	Yes	No	No	No	No	No infection	Pau da Lima
764	> 45	Male	Black	5 to 9	Yes	No	No	No	No	No	No	Yes	No	No	Yes	No	No infection	Pau da Lima
765	> 45	Female	Black	5 or less	Yes	No	No	No	No	No	No	Yes	No	No	Yes	No	No infection	Pau da Lima
766	0 to 16	Female	Black	5 or less	No	No	No	No		No	No	Yes	No	No	No	No	No infection	Pau da Lima
767	30 to 44	Female	Brown	5 to 9	No	No	No	No	No	No	No	Yes	No	No	Yes	No	No infection	Pau da Lima
768	30 to 44	Male	Black	5 to 9	No	No	No	No	No	No	No	Yes	No	No	Yes	No	No infection	Pau da Lima
769	0 to 16	Female	Black	5 to 9	No	No	No	No	No	No	No	Yes	No	No	Yes	No	No infection	Pau da Lima
770	0 to 16	Female	Brown	5 or less	No	No	No	No		No	No	Yes	No	No	Yes	No	No infection	Pau da Lima
771	17 to 29	Female	Brown	5 to 9	No	No	No	No	No	No	No	Yes	No	No	No	No	No infection	Pau da Lima
772	0 to 16	Female	Brown	5 or less	No	No	Yes	No		Yes	No	Yes	No	No	No	No	No infection	Pau da Lima
773	> 45	Male	Brown	5 to 9	Yes	Yes	No	Yes	No	No	No	Yes	Yes	No	No	No	No infection	Pau da Lima
774	0 to 16	Male	White	5 or less	No	No	Yes	No		No	No	Yes	No	Yes	No	No	No infection	Pau da Lima
775	> 45	Male	Black	5 to 9	Yes	Yes	Yes	No	No	Yes	No	Yes	No	No	Yes	No	No infection	Pau da Lima
776	17 to 29	Male	Black	09 - 12	No	No	No	No	No	No	No	Yes	No	No	Yes	No	No infection	Pau da Lima
777	30 to 44	Female	Black	5 to 9	No	No	No	No	No	No	No	Yes	No	No	No	No	No infection	Pau da Lima
778	> 45	Male	Black	5 or less	No	No	No	No	No	No	No	Yes	No	No	No	No	No infection	Pau da Lima
779	0 to 16	Female	Black	5 to 9	No	No	Yes	No	No	Yes	No	Yes	No	No	No	No	No infection	Pau da Lima
780	30 to 44	Female	Brown	09 - 12	Yes	No	Yes	No	No	No	No	Yes	No	No	No	No	No infection	Pau da Lima
781	0 to 16	Male	Brown	5 or less	No	No	Yes	No		No	No	Yes	No	No	No	No	No infection	Pau da Lima
782	30 to 44	Male	Brown	09 - 12	Yes	Yes	No	No	No	No	No	Yes	No	No	No	No	No infection	Pau da Lima
783	30 to 44	Male	Brown	09 - 12	Yes	No	No	No	No	No	No	Yes	No	Yes	No	No	Cynopteri Infection	Pau da Lima
784	30 to 44	Male	Black	09 - 12	Yes	No	No	No	No	No	No	Yes	No	Yes	No	No	No infection	Pau da Lima
785	17 to 29	Female	Brown	09 - 12	No	No	No	No	No	No	No	Yes	No	No	No	No	No infection	Pau da Lima
786	17 to 29	Female	Brown	09 - 12	Yes	No	No	Yes	No	Yes	No	Yes	No	No	No	No	No infection	Pau da Lima
787	> 45	Female	Brown	5 to 9	No	No	No	No	No	No	No	Yes	No	No	Yes	No	Cynopteri Infection	Pau da Lima
788	30 to 44	Male	Black	Higher Education	Yes	No	No	Yes	No	No	No	Yes	No	No	Yes	No	No infection	Pau da Lima
789	> 45	Male	Brown	5 or less	Yes	Yes	No	Yes	Yes	Yes	No	Yes	No	No	Yes	No	No infection	Pau da Lima
790	> 45	Female	Brown	5 or less	No	No	No	No	No	Yes	Yes	Yes	No	Yes	Yes	No	No infection	Pau da Lima
791	30 to 44	Female	Brown	5 or less	No	No	No	No	No	No	Yes	Yes	No	No	No	No	No infection	Pau da Lima
792	17 to 29	Male	White	5 to 9	Yes	No	No	No	No	No	Yes	Yes	No	No	No	No	No infection	Pau da Lima
793	0 to 16	Male	Brown	5 or less	No	No	Yes	No		No	Yes	Yes	No	No	No	No	No infection	Pau da Lima
794	17 to 29	Female	White	09 - 12	No	No	No	No	No	No	No	Yes	No	No	Yes	No	No infection	Pau da Lima
795	> 45	Female	Brown	5 or less	No	No	No	No	No	No	No	Yes	No	No	Yes	No	No infection	Pau da Lima
796	> 45	Female	Brown	5 to 9	Yes	No	No	No	No	No	No	Yes	No	No	Yes	No	No infection	Pau da Lima
797	17 to 29	Female	Black	09 - 12	No	No	Yes	No	No	No	No	Yes	No	No	Yes	No	No infection	Pau da Lima
798	0 to 16	Female	Brown	5 to 9	No	No	Yes	No	No	No	No	Yes	No	No	Yes	No	No infection	Pau da Lima
799	> 45	Female	Black	5 or less	No	No	No	No	No	Yes	Yes	Yes	No	No	Yes	No	No infection	Pau da Lima
800	0 to 16	Male	Others	Never studied	No	No	No	No		Yes	No	Yes	No	No	No	No	No infection	Pau da Lima
801	> 45	Female	Brown	5 or less	Yes	No	No	No	No	No	No	Yes	No	No	No	No	No infection	Pau da Lima
802	30 to 44	Female	Black	09 - 12	No	No	No	No	No	No	No	Yes	No	No	No	No	No infection	Pau da Lima
803	0 to 16	Male	Brown	5 or less	No	No	Yes	Yes		No	Yes	Yes	No	Yes	No	No	No infection	Pau da Lima
804	30 to 44	Female	Black	09 - 12	Yes	No	No	No	No	No	Yes	No	No	Yes	No	No	No infection	Pau da Lima
805	17 to 29	Male	Brown	5 to 9	Yes	No	No	Yes	No	No	Yes	No	No	Yes	No	No	No infection	Pau da Lima
806	17 to 29	Female	Black	09 - 12	No	No	Yes	No	Yes	Yes	Yes	No	No	Yes	Yes	No	No infection	Pau da Lima
807	17 to 29	Male	Black	09 - 12	Yes	No	No	Yes	Yes	No	Yes	No	No	Yes	Yes	No	No infection	Pau da Lima
808	> 45	Female	Brown	Never studied	No	No	No	No	No	Yes	No	Yes	No	No	No	No	No infection	Pau da Lima
809	> 45	Female	Black	Never studied	No	No	No	No	No	No	Yes	Yes	No	No	No	No	No infection	Pau da Lima
810	0 to 16	Female	Black	09 - 12	No	No	No	No	No	No	Yes	Yes	No	No	No	No	No infection	Pau da Lima
811	> 45	Male	Black	5 to 9	No	No	No	No	No	No	Yes	Yes	No	No	No	No	Cynopteri Infection	Pau da Lima
812	17 to 29	Female	White	09 - 12	No	No	Yes	No	No	Yes	Yes	Yes	No	No	No	No	No infection	Pau da Lima
813	17 to 29	Male	Black	09 - 12	Yes	No	Yes	Yes	No	No	Yes	Yes	No	No	No	No	Cynopteri Infection	Pau da Lima
814	30 to 44	Male	Brown	5 to 9	Yes	Yes	No	No	Yes	No	No	No	No	No	No	No	No infection	Pau da Lima
815	30 to 44	Female	White	09 - 12	Yes	No	No	No	No	No	No	No	No	No	No	No	No infection	Pau da Lima
816	0 to 16	Female	Brown	5 or less	No	No	No	No	No	No	No	No	No	No	No	No	No infection	Pau da Lima
817	> 45	Female	Brown	5 to 9	No	No	Yes	Yes	No	No	No	Yes	No	Yes	Yes	No	No infection	Pau da Lima
818	17 to 29	Male	Brown	5 to 9	Yes	Yes	Yes	Yes	No	No	No	Yes	No	Yes	Yes	No	No infection	Pau da Lima
819	17 to 29	Female	White	5 to 9	No	No	No	No	No	No	No	Yes	No	Yes	Yes	No	No infection	Pau da Lima
820	30 to 44	Female	Brown	5 to 9	No	No	Yes	Yes	No	No	Yes	No	No	Yes	No	No	No infection	Pau da Lima
821	17 to 29	Male	Black	09 - 12	No	No	Yes	No	No	Yes	Yes	No	No	Yes	No	No	Cynopteri Infection	Pau da Lima
822	17 to 29	Male	Brown	09 - 12	Yes	No	No	No	No	No	Yes	No	No	Yes	No	No	No infection	Pau da Lima
823	30 to 44	Female	Black	09 - 12	Yes	No	Yes	No	No	No	Yes	Yes	No	No	Yes	No	No infection	Pau da Lima
824	30 to 44	Male	Brown	09 - 12	Yes	No	No	Yes	Yes	No	Yes	Yes	No	No	Yes	No	No infection	Pau da Lima
825	17 to 29	Male	Brown	09 - 12	No	No	Yes	No	No	No	No	Yes	No	No	No	No	No infection	Pau da Lima
826	30 to 44	Female	Black	5 to 9	Yes	No	No	No	No	No	No	Yes	Yes	No	No	No	No infection	Pau da Lima
827	30 to 44	Male	Black	5 to 9	No	No	Yes	No	Yes	No	No	Yes	Yes	No	No	No	No infection	Pau da Lima
828	0 to 16	Male	Others	5 to 9	No	No	No	No	No	No	No	Yes	Yes	No	No	No	No infection	Pau da Lima
829	> 45	Female	Brown	09 - 12	No	No	No	No	No	No	No	Yes	No	No	No	Yes	No infection	Pau da Lima
830	30 to 44	Female	Brown	09 - 12	No	No	No	Yes	No	No	No	Yes	No	No	No	No	No infection	Pau da Lima
831	30 to 44	Male	Black	5 to 9	Yes	Yes	No	No	No	No	No	Yes	No	No	No	No	No infection	Pau da Lima
832	0 to 16	Female	Brown	5 to 9	No	No	Yes	Yes	No	No	No	Yes	No	No	No	No	No infection	Pau da Lima
833	0 to 16	Male	Brown	5 or less	No	No	No	Yes		No	No	Yes	No	No	No	No	No infection	Pau da Lima
834	17 to 29	Male	Brown	09 - 12	Yes	No	Yes	Yes	No	No	No	Yes	No	No	Yes	No	No infection	Pau da Lima
835	30 to 44	Male	Brown	Never studied	No	No	Yes	No	No	No	No	Yes	No	No	No	No	Cynopteri Infection	Pau da Lima
836	0 to 16	Male	Brown	5 or less	No	No	No	No	No	Yes	No	Yes	No	No	No	No	Cynopteri Infection	Pau da Lima
837	> 45	Female	Brown	5 to 9	No	No	No	No	No	No	No	Yes	No	No	No	Yes	No infection	Pau da Lima
838	17 to 29	Male	Black	5 or less	Yes	No	No	Yes	No	No	No	Yes	No	No	No	Yes	Cynopteri Infection	Pau da Lima
839	17 to 29	Male	Black	09 - 12	Yes	No	Yes	No	No	Yes	No	Yes	No	Yes	No	No	No infection	Pau da Lima
840	30 to 44	Female	Brown	5 to 9	No	No	Yes	No	No	No	No	Yes	No	No	No	No	No infection	Pau da Lima
841	> 45	Male	White	09 - 12	Yes	Yes	No	Yes	No	Yes	No	Yes	No	No	No	No	No infection	Pau da Lima
842	> 45	Female	Black	5 or less	No	No	No	No	No	No	Yes	Yes	No	No	No	No	No infection	Pau da Lima
843	> 45	Male	Black	5 or less	Yes	Yes	No	Yes	No	No	Yes	Yes	No	Yes	Yes	No	No infection	Pau da Lima
844	30 to 44	Male	Black	5 or less	Yes	No	No	No	No	No	No	Yes	No	Yes	No	No	No infection	Pau da Lima
845	> 45	Female	Brown	5 to 9	Yes	No	No	No	No	No	Yes	Yes	No	Yes	No	No	No infection	Pau da Lima
846	> 45	Male	Brown	5 or less	No	No	No	Yes	No	No	Yes	Yes	No	Yes	No	No	No infection	Pau da Lima
847	30 to 44	Female	Brown	09 - 12	No	No	No	No	No	No	Yes	Yes	No	Yes	No	No	L1-130 Infection	Pau da Lima
848	0 to 16	Female	Black	5 to 9	No	No	Yes	No	Yes	Yes	No	Yes	No	No	Yes	No	No infection	Pau da Lima
849	0 to 16	Male	Black	09 - 12	No	No	Yes	No	No	Yes	No	No	No	No	Yes	No	No infection	Pau da Lima
850	> 45	Male	Black	5 to 9	Yes	Yes	No	No	No	No	No	No	No	No	Yes	No	No infection	Pau da Lima
851	30 to 44	Female	Black	5 to 9	No	No	No	No	No	No	No	Yes	No	No	No	No	No infection	Pau da Lima
852	> 45	Female	Black	5 or less	No	No	Yes	No	No	No	No	Yes	No	Yes	No	No	L1-130 Infection	Pau da Lima
853	17 to 29	Male	Brown	5 to 9	Yes	No	Yes	No	No	Yes	No	Yes	No	Yes	Yes	No	No infection	Pau da Lima
854	0 to 16	Female	Brown	5 or less	No	No	Yes	No		No	No	Yes	No	Yes	Yes	No	L1-130 Infection	Pau da Lima
855	30 to 44	Female	Brown	09 - 12	No	No	No	No	No	No	No	Yes	No	Yes	No	No	No infection	Pau da Lima
856	> 45	Female	Black	5 or less	No	No	No	No	No	No	No	Yes	No	No	No	No	No infection	Pau da Lima
857	17 to 29	Male	Black	5 to 9	No	No	No	No	No	No	No	Yes	No	No	No	No	No infection	Pau da Lima
858	30 to 44	Female	Brown	5 to 9	No	No	No	Yes	No	No	No	Yes	No	No	No	No	Cynopteri Infection	Pau da Lima
859	17 to 29	Male	White	09 - 12	No	No	No	No	No	No	No	Yes	No	No	No	No	No infection	Pau da Lima
860	30 to 44	Female	Black	5 or less	Yes	No	Yes	Yes	Yes	No	No	Yes	No	No	No	No	Cynopteri Infection	Pau da Lima
861	0 to 16	Male	Black	5 to 9	No	No	Yes	No	No	No	No	Yes	Yes	Yes	No	No	No infection	Pau da Lima
862	17 to 29	Female	Black	5 to 9	No	No	Yes	No	No	No	No	Yes	Yes	Yes	No	No	No infection	Pau da Lima
863	0 to 16	Female	Black	Never studied	No	No	Yes	No		No	No	Yes	Yes	Yes	No	No	No infection	Pau da Lima
864	0 to 16	Female	Black	5 or less	No	No	Yes	No	No	No	No	Yes	No	Yes	No	No	No infection	Pau da Lima
865	> 45	Female	Black	5 or less	No	No	Yes	No	No	No	No	Yes	No	No	No	No	No infection	Pau da Lima
866	30 to 44	Female	Brown	09 - 12	Yes	No	No	No	No	No	No	Yes	No	No	No	No	No infection	Pau da Lima
867	0 to 16	Female	Brown	5 or less	No	No	No	Yes		No	No	Yes	No	No	No	No	No infection	Pau da Lima
868	17 to 29	Female	Black	09 - 12	No	No	Yes	No	No	No	No	Yes	No	Yes	No	No	No infection	Pau da Lima
869	> 45	Female	Black	5 or less	No	No	No	No	No	No	No	Yes	No	Yes	No	No	No infection	Pau da Lima
870	> 45	Female	Black	5 to 9	No	No	No	No	No	No	No	Yes	No	No	No	No	No infection	Pau da Lima
871	17 to 29	Female	Black	09 - 12	No	No	No	No	No	Yes	No	Yes	No	No	No	No	No infection	Pau da Lima
872	17 to 29	Male	Brown	09 - 12	Yes	Yes	Yes	No	Yes	Yes	Yes	No	No	No	Yes	No	No infection	Pau da Lima
873	30 to 44	Female	Brown	5 to 9	No	No	No	No	No	No	No	Yes	No	Yes	No	No	Cynopteri Infection	Pau da Lima
874	17 to 29	Female	Black	09 - 12	Yes	No	Yes	No	No	No	No	Yes	No	Yes	No	No	No infection	Pau da Lima
875	0 to 16	Male	Black	5 or less	No	No	Yes	No	No	No	No	Yes	No	Yes	No	No	No infection	Pau da Lima
876	30 to 44	Female	Brown	5 to 9	No	No	Yes	No	No	No	No	Yes	No	No	No	No	No infection	Pau da Lima
877	0 to 16	Female	Black	5 to 9	No	No	Yes	No	No	No	No	Yes	No	No	No	No	No infection	Pau da Lima
878	17 to 29	Male	Black	09 - 12	No	No	No	No	No	No	No	Yes	No	No	No	No	No infection	Pau da Lima
879	> 45	Female	Black	5 or less	No	No	No	No	No	Yes	Yes	Yes	No	No	No	No	No infection	Pau da Lima
880	17 to 29	Female	Black	5 to 9	Yes	No	No	No	No	Yes	Yes	Yes	No	No	Yes	No	No infection	Pau da Lima
881	0 to 16	Female	Black	5 or less	No	No	Yes	No		No	Yes	Yes	No	No	Yes	No	No infection	Pau da Lima
882	30 to 44	Male	Black	09 - 12	Yes	No	No	No	No	No	No	Yes	No	No	Yes	No	No infection	Pau da Lima
883	0 to 16	Female	Black	09 - 12	No	No	No	No	No	No	Yes	Yes	No	Yes	No	No	No infection	Pau da Lima
884	17 to 29	Male	Black	09 - 12	No	No	Yes	No	No	No	Yes	Yes	No	Yes	No	No	No infection	Pau da Lima
885	30 to 44	Female	Black	5 to 9	No	No	Yes	No	No	No	Yes	Yes	No	Yes	No	No	No infection	Pau da Lima
886	0 to 16	Female	Black	5 or less	No	No	No	No		No	Yes	Yes	No	Yes	No	No	No infection	Pau da Lima
887	30 to 44	Female	Black	09 - 12	Yes	No	No	No	No	No	Yes	Yes	No	No	Yes	No	Cynopteri Infection	Pau da Lima
888	> 45	Female	Black	09 - 12	Yes	No	No	No	No	No	No	No	No	Yes	No	No	No infection	Pau da Lima
889	> 45	Female	Black	5 or less	No	No	No	No	No	No	No	Yes	No	Yes	No	No	No infection	Pau da Lima
890	0 to 16	Male	Brown	5 or less	No	No	No	No	No	No	No	No	Yes	Yes	Yes	No	Cynopteri Infection	Pau da Lima
891	> 45	Female	Brown	09 - 12	Yes	No	No	No	No	Yes	No	Yes	No	Yes	Yes	No	No infection	Pau da Lima
892	0 to 16	Female	Brown	5 to 9	No	No	No	Yes	No	No	No	Yes	No	Yes	Yes	No	No infection	Pau da Lima
893	> 45	Male	Brown	5 to 9	No	No	No	No	No	No	No	Yes	No	Yes	Yes	No	Cynopteri Infection	Pau da Lima
894	> 45	Male	Brown	5 or less	Yes	Yes	No	Yes	No	No	Yes	Yes	No	No	No	No	Cynopteri Infection	Pau da Lima
895	17 to 29	Male	Black	09 - 12	Yes	No	Yes	No	No	No	Yes	Yes	No	No	No	No	No infection	Pau da Lima
896	> 45	Female	Brown	5 to 9	No	No	No	No	No	No	No	Yes	No	No	No	No	No infection	Pau da Lima
897	> 45	Male	Brown	09 - 12	Yes	No	No	No	No	No	No	Yes	No	No	No	No	No infection	Pau da Lima
898	> 45	Female	Brown	09 - 12	No	No	No	No	No	No	No	Yes	No	Yes	No	No	No infection	Pau da Lima
899	30 to 44	Female	Brown	Higher Education	Yes	No	No	No	No	Yes	Yes	Yes	No	No	No	No	No infection	Pau da Lima
900	> 45	Male	Black	5 or less	No	No	No	No	No	No	No	No	No	No	No	No	L1-130 Infection	Pau da Lima
901	30 to 44	Female	Brown	5 to 9	Yes	No	No	No	No	No	No	No	No	No	No	No	No infection	Pau da Lima
902	0 to 16	Male	Brown	5 or less	No	No	No	No		No	No	No	No	No	No	No	No infection	Pau da Lima
903	17 to 29	Female	Brown	09 - 12	No	No	No	No	No	No	No	Yes	No	No	No	No	No infection	Pau da Lima
904	17 to 29	Male	Black	09 - 12	Yes	No	Yes	No	No	Yes	No	Yes	No	No	No	No	Cynopteri Infection	Pau da Lima
905	17 to 29	Male	Black	09 - 12	Yes	Yes	Yes	Yes	No	No	No	Yes	No	No	No	No	No infection	Pau da Lima
906	17 to 29	Female	Black	09 - 12	No	No	Yes	No	No	No	Yes	Yes	No	No	No	No	No infection	Pau da Lima
907	0 to 16	Male	Black	5 or less	No	No	Yes	No		No	Yes	Yes	No	No	No	No	No infection	Pau da Lima
908	17 to 29	Female	Black	5 or less	No	No	Yes	No	No	No	Yes	Yes	Yes	No	No	No	No infection	Pau da Lima
909	0 to 16	Female	Brown	Never studied	No	No	Yes	No		No	Yes	Yes	Yes	No	No	No	No infection	Pau da Lima
910	0 to 16	Male	Black	5 or less	No	No	No	No	No	No	Yes	Yes	Yes	No	No	No	No infection	Pau da Lima
911	30 to 44	Female	Black	09 - 12	No	No	No	No	No	Yes	Yes	Yes	No	No	No	No	Cynopteri Infection	Pau da Lima
912	0 to 16	Female	Brown	5 to 9	No	No	Yes	No	No	No	Yes	Yes	No	No	No	No	No infection	Pau da Lima
913	0 to 16	Female	Brown	5 or less	No	No	Yes	No		No	Yes	Yes	No	No	No	No	No infection	Pau da Lima
914	30 to 44	Female	Black	09 - 12	Yes	No	No	No	No	No	Yes	Yes	No	Yes	No	No	No infection	Pau da Lima
915	> 45	Female	Black	5 to 9	No	No	No	No	No	No	Yes	Yes	No	Yes	Yes	No	No infection	Pau da Lima
916	0 to 16	Female	Black	5 to 9	No	No	Yes	No	No	No	No	Yes	No	No	Yes	No	No infection	Pau da Lima
917	0 to 16	Female	Black	5 or less	No	No	Yes	No		No	No	Yes	No	No	Yes	No	No infection	Pau da Lima
918	17 to 29	Female	Black	5 to 9	No	No	No	No	No	No	No	Yes	No	No	Yes	No	No infection	Pau da Lima
919	0 to 16	Male	Black	5 or less	No	No	Yes	No		No	No	Yes	No	No	Yes	No	No infection	Pau da Lima
920	> 45	Female	Brown	5 or less	No	No	No	No	No	No	No	Yes	No	Yes	No	No	No infection	Pau da Lima
921	0 to 16	Male	Brown	5 or less	No	No	Yes	No		Yes	No	Yes	No	Yes	No	No	No infection	Pau da Lima
922	30 to 44	Male	Black	5 to 9	Yes	No	No	Yes	No	No	No	Yes	No	Yes	No	No	No infection	Pau da Lima
923	17 to 29	Male	Black	5 to 9	Yes	No	Yes	No	No	No	No	Yes	No	Yes	No	No	Cynopteri Infection	Pau da Lima
924	0 to 16	Male	Black	5 to 9	No	No	Yes	No	No	No	No	Yes	No	Yes	No	No	No infection	Pau da Lima
925	17 to 29	Male	Brown	09 - 12	Yes	No	No	No	No	No	No	Yes	No	No	No	No	No infection	Pau da Lima
926	0 to 16	Male	Black	5 to 9	No	No	Yes	No	No	No	No	Yes	No	No	No	No	No infection	Pau da Lima
927	0 to 16	Male	Black	5 to 9	Yes	No	Yes	No	No	No	No	Yes	No	No	No	No	No infection	Pau da Lima
928	0 to 16	Female	Brown	5 or less	No	No	Yes	No	No	No	No	Yes	No	No	No	No	No infection	Pau da Lima
929	0 to 16	Male	Brown	5 or less	No	No	Yes	No		No	No	Yes	No	No	No	No	No infection	Pau da Lima
930	17 to 29	Female	Brown	5 to 9	No	No	Yes	No	No	No	No	Yes	No	No	No	No	No infection	Pau da Lima
931	0 to 16	Female	Brown	5 or less	No	No	Yes	No		No	No	Yes	No	No	No	No	No infection	Pau da Lima
932	0 to 16	Male	Black	5 to 9	No	No	No	No	No	No	No	Yes	Yes	Yes	No	No	No infection	Pau da Lima
933	17 to 29	Female	Black	5 to 9	No	No	No	No	No	No	No	Yes	Yes	Yes	No	No	No infection	Pau da Lima
934	30 to 44	Female	Brown	09 - 12	No	No	No	No	No	Yes	No	Yes	No	Yes	No	No	No infection	Pau da Lima
935	17 to 29	Female	Black	09 - 12	Yes	No	Yes	No	No	No	No	Yes	No	No	No	No	No infection	Pau da Lima
936	17 to 29	Male	Brown	5 to 9	Yes	Yes	Yes	Yes	No	No	No	Yes	No	No	No	No	No infection	Pau da Lima
937	30 to 44	Female	Brown	09 - 12	No	No	No	No	No	No	No	Yes	No	No	No	No	No infection	Pau da Lima
938	30 to 44	Female	Black	5 to 9	Yes	No	No	No	No	No	No	Yes	No	No	No	No	No infection	Pau da Lima
939	0 to 16	Female	Brown	5 or less	No	No	Yes	No		No	No	Yes	No	No	No	No	No infection	Pau da Lima
940	17 to 29	Female	Black	Higher Education	Yes	No	No	Yes	No	No	No	Yes	No	No	No	No	No infection	Pau da Lima
941	> 45	Male	Black	09 - 12	Yes	No	Yes	No	Yes	Yes	No	Yes	No	No	No	No	Cynopteri Infection	Pau da Lima
942	> 45	Female	Black	5 or less	No	No	No	No	No	No	Yes	No	No	No	Yes	No	No infection	Pau da Lima
943	30 to 44	Male	Black	Never studied	Yes	Yes	No	No	Yes	Yes	Yes	No	No	No	Yes	No	No infection	Pau da Lima
944	30 to 44	Male	Brown	5 to 9	Yes	Yes	No	No	Yes	No	Yes	No	No	No	Yes	No	No infection	Pau da Lima
945	30 to 44	Female	Black	09 - 12	No	No	No	Yes	No	No	Yes	Yes	No	No	Yes	No	No infection	Pau da Lima
946	0 to 16	Male	Black	5 or less	No	No	Yes	Yes		No	Yes	Yes	No	No	Yes	No	No infection	Pau da Lima
947	0 to 16	Male	Black	5 or less	No	No	Yes	No	No	No	Yes	Yes	No	No	Yes	No	No infection	Pau da Lima
948	30 to 44	Female	Black	5 or less	Yes	No	No	Yes	No	Yes	Yes	No	No	No	No	No	No infection	Pau da Lima
949	30 to 44	Male	Brown	09 - 12	Yes	No	No	Yes	No	No	Yes	No	No	No	No	No	No infection	Pau da Lima
950	30 to 44	Female	Black	09 - 12	Yes	No	No	No	No	No	Yes	No	No	No	No	No	No infection	Pau da Lima
951	0 to 16	Female	Black	5 to 9	No	No	Yes	No	No	No	Yes	Yes	No	No	Yes	No	No infection	Pau da Lima
952	0 to 16	Male	Black	5 or less	No	No	No	Yes		No	Yes	Yes	No	No	Yes	No	No infection	Pau da Lima
953	30 to 44	Male	Brown	09 - 12	Yes	No	No	No	No	No	Yes	Yes	No	Yes	No	No	No infection	Pau da Lima
954	> 45	Male	Black	09 - 12	No	No	Yes	No	No	No	Yes	Yes	No	Yes	No	No	No infection	Pau da Lima
955	17 to 29	Male	Brown	5 to 9	Yes	Yes	Yes	No	No	No	No	Yes	No	No	No	No	No infection	Pau da Lima
956	17 to 29	Female	Brown	5 to 9	No	No	Yes	No	No	No	No	Yes	No	No	No	No	No infection	Pau da Lima
957	17 to 29	Male	Black	5 to 9	Yes	No	No	No	No	No	No	Yes	No	No	No	No	No infection	Pau da Lima
958	17 to 29	Male	Brown	5 to 9	Yes	Yes	Yes	Yes	No	No	No	No	Yes	No	No	No	No infection	Pau da Lima
959	> 45	Female	Black	Never studied	No	No	No	Yes	No	No	Yes	No	No	No	No	No	No infection	Pau da Lima
960	30 to 44	Female	Black	5 or less	Yes	No	No	No	No	No	No	Yes	No	No	No	No	No infection	Pau da Lima
961	17 to 29	Female	Black	09 - 12	No	No	No	No	No	No	No	Yes	No	No	No	No	No infection	Pau da Lima
962	30 to 44	Male	Black	09 - 12	Yes	Yes	No	Yes	Yes	Yes	No	Yes	No	No	Yes	No	No infection	Pau da Lima
963	> 45	Female	Black	09 - 12	No	No	No	Yes	No	No	No	Yes	No	No	Yes	No	No infection	Pau da Lima
964	17 to 29	Female	Brown	5 to 9	Yes	No	No	No	No	No	No	Yes	Yes	No	No	No	Cynopteri Infection	Pau da Lima
965	17 to 29	Male	Black	09 - 12	No	No	No	Yes	No	No	No	Yes	Yes	No	No	No	No infection	Pau da Lima
966	30 to 44	Female	Black	09 - 12	No	No	No	No	No	No	No	Yes	Yes	No	No	No	No infection	Pau da Lima
967	> 45	Female	Black	5 or less	Yes	No	No	No	No	No	Yes	Yes	No	No	No	No	No infection	Pau da Lima
968	> 45	Female	Black	09 - 12	No	No	No	No	No	No	No	Yes	No	No	No	No	No infection	Pau da Lima
969	17 to 29	Male	Brown	5 to 9	No	No	Yes	No	No	No	No	Yes	No	No	No	No	No infection	Pau da Lima
970	> 45	Female	Black	5 or less	Yes	No	No	No	No	No	No	Yes	No	No	No	No	No infection	Pau da Lima
971	> 45	Male	Black	5 or less	No	No	No	No	No	No	No	Yes	No	No	No	No	No infection	Pau da Lima
972	17 to 29	Female	Brown	09 - 12	Yes	No	Yes	No	No	No	Yes	No	No	No	No	No	No infection	Pau da Lima
973	17 to 29	Male	Brown	09 - 12	Yes	Yes	No	Yes	No	No	Yes	No	No	No	No	No	No infection	Pau da Lima
974	30 to 44	Male	Brown	5 to 9	No	No	No	Yes	No	No	Yes	No	No	No	No	No	No infection	Pau da Lima
975	30 to 44	Female	Brown	09 - 12	No	No	No	Yes	No	Yes	Yes	No	No	Yes	No	No	No infection	Pau da Lima
976	0 to 16	Female	Black	5 or less	No	No	Yes	No		No	Yes	No	No	Yes	No	No	No infection	Pau da Lima
977	30 to 44	Female	Black	5 or less	Yes	No	No	No	No	No	No	Yes	Yes	No	No	No	No infection	Pau da Lima
978	17 to 29	Male	Brown	5 to 9	Yes	No	Yes	No	No	Yes	Yes	Yes	No	Yes	No	No	No infection	Pau da Lima
979	17 to 29	Male	Brown	5 to 9	Yes	No	No	No	No	No	Yes	Yes	No	Yes	No	No	No infection	Pau da Lima
980	0 to 16	Female	Brown	5 to 9	No	No	No	No	No	No	Yes	Yes	No	Yes	No	No	No infection	Pau da Lima
981	17 to 29	Female	Black	5 to 9	No	No	No	No	No	No	Yes	Yes	No	No	Yes	No	No infection	Pau da Lima
982	0 to 16	Male	Brown	5 to 9	No	No	Yes	No	No	Yes	No	No	No	No	No	No	No infection	Pau da Lima
983	30 to 44	Female	Brown	5 or less	No	No	No	No	No	No	No	No	No	No	No	No	No infection	Pau da Lima
984	0 to 16	Female	Others	5 or less	No	No	Yes	No		Yes	No	No	No	No	No	No	No infection	Pau da Lima
985	17 to 29	Male	Black	09 - 12	Yes	No	No	No	No	No	No	Yes	No	No	Yes	No	No infection	Pau da Lima
986	17 to 29	Male	Black	09 - 12	Yes	Yes	No	Yes	No	Yes	No	Yes	No	No	Yes	No	No infection	Pau da Lima
987	30 to 44	Female	White	09 - 12	No	No	No	No	No	No	No	Yes	No	No	Yes	No	No infection	Pau da Lima
988	0 to 16	Male	Brown	5 to 9	Yes	No	No	No	No	No	No	Yes	No	No	Yes	No	No infection	Pau da Lima
989	0 to 16	Male	Brown	5 or less	No	No	Yes	No	No	No	No	Yes	No	No	Yes	No	No infection	Pau da Lima
990	0 to 16	Male	Brown	5 or less	No	No	Yes	No		No	No	Yes	No	No	Yes	No	No infection	Pau da Lima
991	17 to 29	Male	Brown	5 or less	Yes	Yes	No	Yes	No	No	No	Yes	No	No	No	No	Cynopteri Infection	Pau da Lima
992	> 45	Female	Brown	09 - 12	No	No	No	No	No	No	No	Yes	No	Yes	No	No	No infection	Pau da Lima
993	0 to 16	Male	Brown	5 to 9	No	No	Yes	No	No	Yes	No	Yes	No	Yes	No	No	No infection	Pau da Lima
994	17 to 29	Male	Black	09 - 12	No	No	No	No	No	No	No	Yes	No	No	No	No	No infection	Pau da Lima
995	0 to 16	Female	Black	5 to 9	No	No	Yes	No	No	No	No	Yes	No	No	No	No	No infection	Pau da Lima
996	0 to 16	Female	Black	5 or less	No	No	Yes	No	Yes	No	No	Yes	No	No	No	No	No infection	Pau da Lima
997	0 to 16	Female	Black	5 or less	No	No	No	No		No	No	Yes	No	No	No	No	No infection	Pau da Lima
998	30 to 44	Male	Brown	5 or less	Yes	Yes	No	Yes	Yes	No	No	Yes	No	No	No	No	Cynopteri Infection	Pau da Lima
999	30 to 44	Female	Black	5 to 9	No	No	No	No	No	No	Yes	Yes	No	No	No	No	No infection	Pau da Lima
1000	30 to 44	Female	Black	5 to 9	No	No	No	No	Yes	No	No	Yes	No	Yes	No	No	Cynopteri Infection	Pau da Lima
1001	0 to 16	Male	Brown	5 or less	No	No	No	No	No	No	No	Yes	No	Yes	No	No	No infection	Pau da Lima
1002	0 to 16	Female	Brown	5 to 9	No	No	No	No	No	No	No	Yes	No	Yes	No	No	No infection	Pau da Lima
1003	30 to 44	Female	White	5 to 9	No	No	No	No	No	No	No	Yes	No	No	No	No	No infection	Pau da Lima
1004	> 45	Male	Black	5 or less	No	No	No	No	No	No	No	Yes	No	No	No	No	No infection	Pau da Lima
1005	0 to 16	Male	Black	5 to 9	Yes	No	Yes	No	No	No	Yes	Yes	No	Yes	Yes	No	No infection	Pau da Lima
1006	30 to 44	Male	Black	09 - 12	Yes	Yes	No	Yes	No	No	Yes	Yes	No	Yes	Yes	No	No infection	Pau da Lima
1007	> 45	Female	Brown	Never studied	No	No	No	No	No	No	Yes	Yes	No	Yes	Yes	No	No infection	Pau da Lima
1008	17 to 29	Female	White	09 - 12	No	No	No	No	No	No	No	Yes	No	Yes	No	No	No infection	Pau da Lima
1009	0 to 16	Female	Brown	5 or less	No	No	No	No	No	No	No	Yes	No	Yes	No	No	No infection	Pau da Lima
1010	17 to 29	Female	Brown	5 to 9	No	No	Yes	No	No	No	Yes	Yes	No	No	No	No	No infection	Pau da Lima
1011	0 to 16	Male	Black	Never studied	No	No	Yes	No		No	Yes	Yes	No	No	No	No	No infection	Pau da Lima
1012	> 45	Male	Brown	5 or less	No	No	Yes	Yes	No	No	No	Yes	No	No	Yes	No	No infection	Pau da Lima
1013	> 45	Female	White	5 or less	Yes	No	Yes	Yes	Yes	Yes	Yes	Yes	No	No	Yes	No	Cynopteri Infection	Pau da Lima
1014	17 to 29	Female	Black	09 - 12	Yes	No	No	No	No	No	No	Yes	No	No	Yes	No	No infection	Pau da Lima
1015	30 to 44	Male	Brown	5 to 9	Yes	No	No	No	No	No	No	Yes	No	No	Yes	No	No infection	Pau da Lima
1016	0 to 16	Female	Black	5 to 9	No	No	Yes	No	No	No	No	Yes	No	No	Yes	No	No infection	Pau da Lima
1017	17 to 29	Male	Black	09 - 12	Yes	No	No	No	No	No	No	Yes	No	No	Yes	No	No infection	Pau da Lima
1018	> 45	Male	Black	Never studied	Yes	Yes	No	No	No	No	No	Yes	No	No	No	No	No infection	Pau da Lima
1019	30 to 44	Female	Black	5 or less	No	No	No	No	No	No	No	Yes	No	No	No	No	No infection	Pau da Lima
1020	30 to 44	Female	Black	5 to 9	No	No	Yes	No	No	No	No	Yes	No	No	Yes	No	L1-130 Infection	Pau da Lima
1021	0 to 16	Male	Black	5 or less	No	No	Yes	No		No	No	Yes	No	No	Yes	No	No infection	Pau da Lima
1022	> 45	Female	Black	5 or less	No	No	No	No	No	No	No	Yes	No	No	No	No	No infection	Pau da Lima
1023	17 to 29	Male	Black	5 to 9	Yes	No	Yes	No	No	No	No	Yes	No	No	No	No	No infection	Pau da Lima
1024	17 to 29	Female	Black	09 - 12	No	No	No	No	No	No	No	Yes	No	No	No	No	No infection	Pau da Lima
1025	17 to 29	Female	Black	09 - 12	Yes	No	Yes	No	No	No	No	Yes	No	No	No	No	No infection	Pau da Lima
1026	0 to 16	Female	Brown	5 to 9	No	No	Yes	No	No	No	No	Yes	No	No	No	No	No infection	Pau da Lima
1027	> 45	Female	Brown	5 to 9	Yes	No	No	No	No	No	No	No	No	No	Yes	No	No infection	Pau da Lima
1028	0 to 16	Male	Brown	5 to 9	No	No	Yes	No	No	Yes	No	No	No	No	Yes	No	No infection	Pau da Lima
1029	30 to 44	Female	White	09 - 12	Yes	No	No	No	No	No	No	Yes	No	No	No	No	Cynopteri Infection	Pau da Lima
1030	30 to 44	Male	Black	09 - 12	Yes	No	No	No	No	No	No	Yes	No	No	No	No	No infection	Pau da Lima
1031	30 to 44	Female	Brown	09 - 12	Yes	No	No	No	No	No	No	Yes	No	No	No	No	No infection	Pau da Lima
1032	> 45	Male	Black	Higher Education	Yes	No	No	No	No	No	No	Yes	No	No	No	No	No infection	Pau da Lima
1033	17 to 29	Male	Black	5 to 9	No	No	No	Yes	No	No	No	Yes	No	No	No	No	No infection	Pau da Lima
1034	> 45	Female	Black	5 or less	No	No	No	No	No	No	No	Yes	No	No	No	No	No infection	Pau da Lima
1035	30 to 44	Male	Brown	Higher Education	No	No	No	Yes	No	No	No	No	No	No	No	No	No infection	Pau da Lima
1036	> 45	Female	Brown	Never studied	No	No	No	No	No	No	No	Yes	No	Yes	Yes	No	No infection	Pau da Lima
1037	0 to 16	Female	Brown	5 to 9	No	No	No	No	No	No	No	Yes	No	No	No	No	No infection	Pau da Lima
1038	> 45	Male	Black	5 or less	Yes	Yes	No	Yes	Yes	Yes	No	Yes	Yes	No	No	No	Cynopteri Infection	Pau da Lima
1039	30 to 44	Male	Black	5 to 9	Yes	Yes	No	Yes	No	No	Yes	Yes	Yes	No	No	No	No infection	Pau da Lima
1040	> 45	Male	Black	5 to 9	No	No	No	No	No	No	No	Yes	Yes	No	Yes	No	No infection	Pau da Lima
1041	30 to 44	Male	Black	5 to 9	Yes	Yes	No	Yes	No	No	Yes	Yes	No	No	No	No	No infection	Pau da Lima
1042	17 to 29	Female	Black	09 - 12	No	No	No	No	No	No	Yes	Yes	No	No	No	No	No infection	Pau da Lima
1043	0 to 16	Female	Brown	5 to 9	No	No	Yes	No	Yes	No	Yes	Yes	No	No	No	No	No infection	Pau da Lima
1044	30 to 44	Female	Black	09 - 12	No	No	No	No	No	No	No	Yes	No	No	No	No	No infection	Pau da Lima
1045	> 45	Male	Brown	5 or less	Yes	No	No	No	Yes	No	Yes	Yes	No	Yes	No	No	L1-130 Infection	Pau da Lima
1046	30 to 44	Female	Brown	5 or less	No	No	Yes	No	No	Yes	Yes	Yes	No	Yes	No	No	No infection	Pau da Lima
1047	30 to 44	Female	Black	5 or less	No	No	No	No	No	No	No	Yes	No	No	Yes	No	No infection	Pau da Lima
1048	17 to 29	Female	Black	09 - 12	Yes	No	Yes	No	No	Yes	No	Yes	No	No	Yes	No	No infection	Pau da Lima
1049	30 to 44	Male	Black	Never studied	No	No	No	Yes	No	Yes	No	Yes	No	No	Yes	No	No infection	Pau da Lima
1050	30 to 44	Female	Black	5 or less	Yes	No	Yes	No	No	Yes	No	No	No	No	No	No	No infection	Pau da Lima
1051	17 to 29	Male	Brown	5 to 9	No	No	No	No	No	No	No	No	No	No	No	No	No infection	Pau da Lima
1052	30 to 44	Male	Black	5 to 9	No	No	No	No	No	No	No	Yes	No	No	Yes	No	No infection	Pau da Lima
1053	17 to 29	Male	Brown	5 to 9	No	No	No	No	No	No	No	Yes	No	Yes	No	No	No infection	Pau da Lima
1054	0 to 16	Male	Brown	5 or less	No	No	No	Yes		No	No	Yes	No	No	Yes	No	No infection	Pau da Lima
1055	> 45	Male	Brown	5 or less	Yes	Yes	No	Yes	No	No	No	Yes	No	No	Yes	No	No infection	Pau da Lima
1056	0 to 16	Female	Black	5 to 9	No	No	Yes	No	No	No	No	Yes	No	No	No	No	No infection	Pau da Lima
1057	17 to 29	Male	Black	09 - 12	No	No	No	No	No	No	No	Yes	No	No	No	No	No infection	Pau da Lima
1058	0 to 16	Female	Brown	5 or less	No	No	No	No		No	No	Yes	No	No	No	No	No infection	Pau da Lima
1059	> 45	Male	Black	09 - 12	No	No	No	No	No	No	No	Yes	No	No	No	No	No infection	Pau da Lima
1060	17 to 29	Female	Black	09 - 12	No	No	No	No	No	No	No	Yes	No	No	No	No	No infection	Pau da Lima
1061	> 45	Female	Brown	5 or less	Yes	No	Yes	No	No	No	No	Yes	No	Yes	Yes	No	No infection	Pau da Lima
1062	0 to 16	Female	Brown	5 to 9	No	No	Yes	No	No	No	No	Yes	No	Yes	Yes	No	No infection	Pau da Lima
1063	17 to 29	Female	Brown	5 to 9	No	No	No	No	No	No	No	Yes	No	Yes	Yes	No	No infection	Pau da Lima
1064	30 to 44	Female	Black	5 to 9	Yes	No	No	No	No	No	No	Yes	No	No	No	No	No infection	Pau da Lima
1065	0 to 16	Male	Brown	5 or less	No	No	No	No	No	No	No	Yes	No	No	No	No	Cynopteri Infection	Pau da Lima
1066	30 to 44	Male	Black	5 to 9	Yes	No	No	No	No	Yes	No	Yes	No	No	No	No	No infection	Pau da Lima
1067	> 45	Male	Black	Never studied	Yes	Yes	No	No	No	No	No	Yes	No	No	No	No	No infection	Pau da Lima
1068	0 to 16	Male	Brown	5 to 9	Yes	No	Yes	No	No	Yes	No	Yes	No	No	No	No	No infection	Pau da Lima
1069	0 to 16	Male	Brown	5 to 9	Yes	No	No	No	No	Yes	No	Yes	No	No	No	No	No infection	Pau da Lima
1070	30 to 44	Female	Black	5 to 9	No	No	Yes	No	No	No	No	Yes	No	No	No	No	No infection	Pau da Lima
1071	0 to 16	Male	Black	5 to 9	No	No	Yes	No	No	No	No	Yes	No	No	No	No	No infection	Pau da Lima
1072	0 to 16	Female	Black	5 or less	No	No	Yes	No		No	No	Yes	No	No	No	No	No infection	Pau da Lima
1073	0 to 16	Male	Black	5 or less	No	No	Yes	No		No	No	Yes	No	No	No	No	No infection	Pau da Lima
1074	0 to 16	Male	Black	Never studied	No	No	Yes	No		No	Yes	Yes	No	No	No	No	No infection	Pau da Lima
1075	0 to 16	Female	Brown	5 or less	No	No	Yes	No		No	Yes	Yes	No	No	No	No	No infection	Pau da Lima
1076	30 to 44	Female	White	09 - 12	No	No	No	No	No	No	No	Yes	No	No	No	No	No infection	Pau da Lima
1077	30 to 44	Female	Black	5 to 9	No	No	No	No	No	No	No	Yes	No	No	No	No	No infection	Pau da Lima
1078	0 to 16	Female	Brown	5 or less	No	No	Yes	No	No	No	No	Yes	No	No	No	No	No infection	Pau da Lima
1079	0 to 16	Male	Brown	5 or less	No	No	Yes	No		Yes	No	Yes	No	No	No	No	No infection	Pau da Lima
1080	30 to 44	Female	White	09 - 12	No	No	No	No	No	No	No	Yes	No	No	Yes	No	No infection	Pau da Lima
1081	17 to 29	Female	Black	09 - 12	No	No	No	No	No	No	No	No	No	No	Yes	No	L1-130 Infection	Pau da Lima
1082	17 to 29	Male	Brown	09 - 12	No	No	Yes	Yes	No	No	No	Yes	No	No	Yes	No	No infection	Pau da Lima
1083	> 45	Male	Brown	09 - 12	Yes	No	No	No	No	Yes	No	Yes	No	No	No	No	No infection	Pau da Lima
1084	0 to 16	Male	Black	5 to 9	No	No	Yes	No	No	Yes	No	Yes	No	No	No	No	Cynopteri Infection	Pau da Lima
1085	0 to 16	Female	Brown	5 or less	No	No	Yes	Yes		No	No	Yes	No	Yes	Yes	No	No infection	Pau da Lima
1086	30 to 44	Female	Black	09 - 12	Yes	No	No	No	No	No	No	Yes	No	No	Yes	No	No infection	Pau da Lima
1087	0 to 16	Female	Black	5 to 9	No	No	Yes		No	Yes	No	Yes	No	No	Yes	No	No infection	Pau da Lima
1088	0 to 16	Female	Brown	5 or less	No	No	Yes	No	No	No	No	Yes	No	No	Yes	No	No infection	Pau da Lima
1089	> 45	Female	Black	5 or less	Yes	No	No	No	No	No	No	Yes	No	No	Yes	No	No infection	Pau da Lima
1090	30 to 44	Male	Black	09 - 12	Yes	Yes	No	Yes	No	No	No	Yes	No	No	Yes	No	No infection	Pau da Lima
1091	17 to 29	Female	Brown	09 - 12	No	No	No	No	No	No	No	No	No	No	Yes	No	No infection	Pau da Lima
1092	17 to 29	Female	Brown	5 to 9	No	No	Yes	No	Yes	Yes	No	No	No	No	Yes	No	No infection	Pau da Lima
1093	> 45	Male	Brown	5 to 9	No	No	No	Yes	No	No	No	Yes	No	No	No	No	No infection	Pau da Lima
1094	> 45	Female	Brown	09 - 12	Yes	No	No	Yes	No	No	No	Yes	No	No	No	No	L1-130 Infection	Pau da Lima
1095	17 to 29	Male	Black	09 - 12	Yes	No	No	Yes	No	No	No	No	No	No	No	No	No infection	Pau da Lima
1096	17 to 29	Female	Black	5 to 9	No	No	No	No	No	No	No	No	No	No	No	No	No infection	Pau da Lima
1097	0 to 16	Male	Black	5 to 9	No	No	No	No	No	No	No	Yes	No	Yes	Yes	No	No infection	Pau da Lima
1098	17 to 29	Female	White	5 to 9	No	No	No	No	No	No	No	Yes	No	Yes	Yes	No	No infection	Pau da Lima
1099	30 to 44	Female	Brown	5 to 9	No	No	No	No	No	No	No	Yes	No	Yes	Yes	No	No infection	Pau da Lima
1100	> 45	Male	Brown	09 - 12	Yes	No	No	No	No	No	No	Yes	No	No	No	No	No infection	Pau da Lima
1101	17 to 29	Male	Brown	09 - 12	No	No	Yes	No	No	No	No	Yes	No	No	No	No	No infection	Pau da Lima
1102	> 45	Female	Brown	09 - 12	Yes	No	Yes	Yes	No	No	No	Yes	Yes	Yes	No	No	No infection	Pau da Lima
1103	17 to 29	Male	Black	5 to 9	Yes	No	Yes	No	No	No	Yes	No	Yes	No	No	No	No infection	Pau da Lima
1104	> 45	Male	Brown	5 or less	No	No	No	Yes	Yes	No	No	No	No	No	Yes	No	No infection	Pau da Lima
1105	0 to 16	Female	Black	Never studied	No	No	Yes	No		Yes	Yes	No	No	No	No	No	No infection	Pau da Lima
1106	0 to 16	Female	Brown	5 to 9	Yes	No	Yes	No	No	No	Yes	No	No	No	No	No	No infection	Pau da Lima
1107	0 to 16	Female	Brown	5 to 9	Yes	No	Yes	No	No	Yes	Yes	No	No	No	No	No	Cynopteri Infection	Pau da Lima
1108	17 to 29	Female	Brown	5 to 9	No	No	Yes	No	No	Yes	Yes	No	No	No	No	No	Cynopteri Infection	Pau da Lima
1109	17 to 29	Female	White	09 - 12	Yes	No	No	No	No	No	No	Yes	No	No	No	No	No infection	Pau da Lima
1110	> 45	Male	Black	5 or less	Yes	No	No	No	No	No	No	Yes	No	No	No	No	No infection	Pau da Lima
1111	30 to 44	Female	Brown	09 - 12	No	No	No	No	No	No	No	Yes	No	No	No	No	No infection	Pau da Lima
1112	> 45	Male	Black	5 to 9	Yes	Yes	No	Yes	No	No	No	Yes	No	No	No	No	No infection	Pau da Lima
1113	17 to 29	Male	Black	09 - 12	Yes	No	No	Yes	No	No	No	Yes	No	No	No	No	No infection	Pau da Lima
1114	30 to 44	Male	White	5 to 9	Yes	Yes	No	Yes	No	No	No	Yes	No	No	No	No	No infection	Pau da Lima
1115	> 45	Female	Brown	09 - 12	Yes	No	No	No	No	No	Yes	Yes	No	Yes	Yes	No	No infection	Pau da Lima
1116	> 45	Female	Brown	5 or less	No	No	No	No	No	No	No	Yes	Yes	No	No	No	No infection	Pau da Lima
1117	> 45	Male	Brown	5 or less	No	No	No	No	No	No	No	Yes	Yes	No	No	No	No infection	Pau da Lima
1118	> 45	Male	Black	09 - 12	No	No	No	No	No	No	No	Yes	No	No	Yes	No	No infection	Pau da Lima
1119	30 to 44	Female	Black	5 or less	No	No	Yes	No	No	Yes	No	Yes	No	No	Yes	No	No infection	Pau da Lima
1120	30 to 44	Male	Black	5 to 9	Yes	Yes	No	No	No	No	Yes	No	Yes	No	Yes	No	No infection	Pau da Lima
1121	0 to 16	Male	Black	5 or less	No	No	Yes	No		Yes	No	Yes	Yes	Yes	Yes	No	No infection	Pau da Lima
1122	0 to 16	Female	Black	5 to 9	No	No	Yes	No	No	Yes	No	Yes	Yes	Yes	Yes	No	No infection	Pau da Lima
1123	0 to 16	Female	Black	5 or less	No	No	Yes	No		Yes	No	Yes	Yes	Yes	Yes	No	No infection	Pau da Lima
1124	0 to 16	Female	Black	5 to 9	No	No	Yes	No	No	No	No	Yes	Yes	Yes	Yes	No	No infection	Pau da Lima
1125	30 to 44	Female	Black	5 to 9	Yes	No	Yes	No	Yes	Yes	No	Yes	Yes	Yes	Yes	No	No infection	Pau da Lima
1126	> 45	Female	Black	09 - 12	No	No	No	No	No	No	No	Yes	No	No	Yes	No	No infection	Pau da Lima
1127	17 to 29	Female	Black	09 - 12	No	No	Yes	No	No	No	No	Yes	No	No	Yes	No	No infection	Pau da Lima
1128	17 to 29	Male	Brown	Higher Education	Yes	No	No	No	No	No	Yes	Yes	No	No	Yes	No	No infection	Pau da Lima
1129	30 to 44	Male	Brown	Higher Education	No	No	Yes	Yes	No	No	Yes	Yes	No	No	Yes	No	No infection	Pau da Lima
1130	> 45	Male	Brown	5 or less	No	No	No	No	No	No	No	Yes	No	No	Yes	No	Cynopteri Infection	Pau da Lima
1131	> 45	Female	White	5 to 9	Yes	No	No	No	No	No	No	Yes	No	No	Yes	No	No infection	Pau da Lima
1132	17 to 29	Male	Brown	5 to 9	Yes	No	No	No	No	No	No	Yes	No	No	Yes	No	No infection	Pau da Lima
1133	30 to 44	Female	Brown	09 - 12	Yes	Yes	No	No	No	No	No	Yes	No	Yes	No	No	No infection	Pau da Lima
1134	0 to 16	Female	Brown	5 or less	No	No	No	No		No	No	Yes	No	Yes	No	No	No infection	Pau da Lima
1135	0 to 16	Male	Brown	5 to 9	No	No	Yes	No	No	No	No	Yes	No	No	No	No	No infection	Pau da Lima
1136	30 to 44	Male	Black	5 to 9	Yes	Yes	No	Yes	Yes	Yes	No	Yes	No	Yes	No	No	No infection	Pau da Lima
1137	> 45	Male	Brown	5 to 9	No	No	No	No	Yes	Yes	No	Yes	No	Yes	No	No	No infection	Pau da Lima
1138	30 to 44	Female	Brown	5 or less	Yes	No	No	No	Yes	No	No	Yes	No	No	No	No	No infection	Pau da Lima
1139	17 to 29	Male	Brown	09 - 12	Yes	No	Yes	No	Yes	No	No	Yes	No	No	No	No	No infection	Pau da Lima
1140	> 45	Male	Brown	5 or less	Yes	Yes	Yes	Yes	Yes	Yes	No	Yes	No	No	No	No	No infection	Pau da Lima
1141	30 to 44	Female	Brown	5 to 9	No	No	No	No	No	No	No	No	No	No	No	No	No infection	Pau da Lima
1142	> 45	Female	Black	5 to 9	No	No	No	No	No	No	No	Yes	No	No	No	No	No infection	Pau da Lima
1143	> 45	Female	Black	Never studied	No	No	No	No	No	No	No	No	No	No	Yes	No	No infection	Pau da Lima
1144	17 to 29	Female	White	09 - 12	No	No	No	No	No	Yes	No	Yes	No	No	No	No	No infection	Pau da Lima
1145	> 45	Female	Black	5 to 9	Yes	No	No	No	No	No	No	Yes	No	No	No	No	No infection	Pau da Lima
1146	0 to 16	Female	Brown	5 to 9	No	No	No	No	No	No	No	Yes	No	No	Yes	No	No infection	Pau da Lima
1147	17 to 29	Male	Black	5 to 9	Yes	No	No	Yes	No	No	No	Yes	No	No	Yes	No	No infection	Pau da Lima
1148	0 to 16	Male	Brown	5 or less	No	No	Yes	No	No	Yes	No	Yes	No	No	Yes	No	No infection	Pau da Lima
1149	17 to 29	Female	Brown	09 - 12	No	No	Yes	No	No	Yes	No	Yes	No	No	Yes	No	No infection	Pau da Lima
1150	17 to 29	Male	Brown	5 or less	No	No	No	Yes	No	No	No	Yes	No	No	Yes	No	No infection	Pau da Lima
1151	17 to 29	Female	Brown	5 to 9	No	No	Yes	No	No	No	No	Yes	No	No	Yes	No	No infection	Pau da Lima
1152	0 to 16	Male	Brown	5 to 9	No	No	Yes	No	No	No	No	Yes	No	No	Yes	No	No infection	Pau da Lima
1153	17 to 29	Male	Black	5 or less	No	No	Yes	No	No	Yes	No	Yes	No	No	No	No	Cynopteri Infection	Pau da Lima
1154	0 to 16	Male	Brown	5 to 9	No	No	No	No	No	No	No	Yes	No	Yes	Yes	No	No infection	Pau da Lima
1155	0 to 16	Female	Brown	5 or less	No	No	Yes	No	No	Yes	No	Yes	No	Yes	Yes	No	No infection	Pau da Lima
1156	> 45	Male	Black	5 or less	No	No	Yes	No	Yes	Yes	No	Yes	No	Yes	Yes	No	No infection	Pau da Lima
1157	> 45	Female	Brown	Never studied	No	No	Yes	No	No	Yes	No	Yes	No	Yes	Yes	No	Cynopteri Infection	Pau da Lima
1158	30 to 44	Female	Black	Higher Education	Yes	No	No	No	No	No	No	Yes	No	Yes	Yes	No	No infection	Pau da Lima
1159	30 to 44	Male	Black	Higher Education	Yes	Yes	Yes	No	No	No	No	Yes	No	Yes	Yes	No	Cynopteri Infection	Pau da Lima
1160	17 to 29	Male	Black	5 to 9	Yes	Yes	Yes	No	No	No	No	Yes	No	Yes	Yes	No	Cynopteri Infection	Pau da Lima
1161	> 45	Male	Brown	5 to 9	Yes	No	No	Yes	No	No	No	Yes	No	No	No	No	No infection	Pau da Lima
1162	0 to 16	Female	Brown	5 or less	No	No	No	No		No	No	Yes	No	No	No	No	No infection	Pau da Lima
1163	> 45	Female	Black	5 to 9	No	No	Yes	No	No	No	Yes	Yes	No	No	No	No	No infection	Pau da Lima
1164	30 to 44	Female	Brown	09 - 12	Yes	No	No	No	No	No	No	Yes	No	No	Yes	No	No infection	Pau da Lima
1165	17 to 29	Female	Brown	5 to 9	No	No	Yes	No	No	No	No	Yes	No	No	Yes	No	No infection	Pau da Lima
1166	30 to 44	Male	Black	5 to 9	No	No	No	Yes	No	No	No	Yes	No	No	No	No	No infection	Pau da Lima
1167	30 to 44	Female	Brown	5 to 9	No	No	Yes	Yes	No	No	Yes	Yes	No	No	No	No	No infection	Pau da Lima
1168	0 to 16	Female	Black	5 to 9	No	No	No	No	No	No	Yes	Yes	No	No	No	No	Cynopteri Infection	Pau da Lima
1169	30 to 44	Male	Brown	5 or less	Yes	No	No	No	No	No	Yes	Yes	No	No	No	No	No infection	Pau da Lima
1170	> 45	Female	Brown	Never studied	No	No	No	No	No	No	No	Yes	No	No	No	No	No infection	Pau da Lima
1171	30 to 44	Female	Brown	09 - 12	Yes	No	No	No	No	No	No	No	No	No	No	No	Cynopteri Infection	Pau da Lima
1172	17 to 29	Male	Brown	5 or less	Yes	No	Yes	No	No	No	Yes	No	No	No	No	No	Cynopteri Infection	Pau da Lima
1173	0 to 16	Male	Black	5 or less	No	No	No	No		No	No	Yes	No	No	No	No	No infection	Pau da Lima
1174	0 to 16	Female	Brown	5 or less	No	No	No	No		No	No	Yes	No	No	No	No	No infection	Pau da Lima
1175	17 to 29	Male	Brown	09 - 12	No	No	No	No	No	No	No	Yes	No	No	No	No	No infection	Pau da Lima
1176	> 45	Female	Brown	5 or less	No	No	No	Yes	No	No	No	Yes	No	No	No	No	No infection	Pau da Lima
1177	> 45	Male	Black	5 to 9	No	No	No	Yes	No	No	No	Yes	No	No	No	No	No infection	Pau da Lima
1178	0 to 16	Female	Black	Never studied	No	No	Yes	No		No	No	Yes	No	No	No	No	No infection	Pau da Lima
1179	> 45	Male	Black	Never studied	No	No	No	No	No	No	No	Yes	No	No	No	No	L1-130 Infection	Pau da Lima
1180	> 45	Female	Brown	09 - 12	Yes	No	No	No	No	No	No	Yes	No	No	Yes	No	No infection	Pau da Lima
1181	17 to 29	Female	Brown	09 - 12	No	No	No	No	No	No	No	Yes	No	No	No	No	No infection	Pau da Lima
1182	30 to 44	Female	Brown	09 - 12	Yes	No	No	Yes	No	Yes	No	Yes	No	No	No	No	No infection	Pau da Lima
1183	0 to 16	Female	Brown	5 to 9	No	No	No	No		No	No	Yes	No	No	No	No	No infection	Pau da Lima
1184	30 to 44	Female	White	5 to 9	No	No	No	No	No	No	No	No	No	Yes	Yes	No	No infection	Pau da Lima
1185	0 to 16	Female	Brown	5 to 9	No	No	Yes	No	No	Yes	No	No	No	Yes	Yes	No	No infection	Pau da Lima
1186	30 to 44	Male	Black	09 - 12	Yes	Yes	No	Yes	Yes	Yes	No	No	No	Yes	Yes	No	No infection	Pau da Lima
1187	0 to 16	Female	Black	5 to 9	No	No	No	No	No	No	No	No	No	Yes	Yes	No	No infection	Pau da Lima
1188	> 45	Female	Black	09 - 12	Yes	No	No	No	No	Yes	No	No	Yes	No	No	No	No infection	Pau da Lima
1189	0 to 16	Male	Black	5 or less	No	No	Yes	No		Yes	No	Yes	No	No	Yes	No	No infection	Pau da Lima
1190	0 to 16	Male	Black	5 or less	No	No	Yes	No		Yes	No	Yes	No	No	Yes	No	No infection	Pau da Lima
1191	30 to 44	Female	Black	5 or less	No	No	No	No	No	No	No	Yes	No	No	No	No	No infection	Pau da Lima
1192	> 45	Male	Brown	5 to 9	No	No	No	No	No	No	No	Yes	No	No	No	No	No infection	Pau da Lima
1193	17 to 29	Female	Black	09 - 12	No	No	Yes	No	No	No	No	Yes	No	No	No	No	Cynopteri Infection	Pau da Lima
1194	30 to 44	Female	Black	09 - 12	No	No	No	No	No	No	No	Yes	No	No	No	No	No infection	Pau da Lima
1195	> 45	Female	Black	5 to 9	No	No	No	No	No	No	No	Yes	No	No	No	No	No infection	Pau da Lima
1196	17 to 29	Male	Black	Higher Education	No	No	No	No	No	No	No	Yes	No	No	No	No	Cynopteri Infection	Pau da Lima
1197	> 45	Female	Brown	5 to 9	No	No	No	No	No	No	Yes	Yes	No	No	Yes	No	No infection	Pau da Lima
1198	30 to 44	Female	Brown	09 - 12	No	No	No	Yes	No	No	No	Yes	No	Yes	No	No	No infection	Pau da Lima
1199	0 to 16	Male	Brown	5 to 9	No	No	Yes	Yes	No	No	No	Yes	No	Yes	No	No	No infection	Pau da Lima
1200	0 to 16	Female	Black	5 to 9	Yes	No	Yes	No	No	Yes	No	Yes	No	Yes	No	No	No infection	Pau da Lima
1201	30 to 44	Female	Black	5 to 9	Yes	No	Yes	No	Yes	Yes	No	Yes	Yes	No	No	No	No infection	Pau da Lima
1202	30 to 44	Male	Brown	5 to 9	No	No	No	Yes	No	Yes	No	Yes	No	No	No	No	No infection	Pau da Lima
1203	17 to 29	Male	Black	5 to 9	Yes	No	No	No	No	No	No	Yes	Yes	No	No	No	No infection	Pau da Lima
1204	17 to 29	Female	Black	09 - 12	Yes	No	Yes	No	No	Yes	No	Yes	No	No	No	No	No infection	Pau da Lima
1205	17 to 29	Male	Brown	09 - 12	Yes	No	No	Yes	No	No	Yes	Yes	No	No	No	No	No infection	Pau da Lima
1206	> 45	Male	Black	5 or less	No	No	No	Yes	No	No	No	Yes	No	Yes	Yes	No	No infection	Pau da Lima
1207	0 to 16	Male	Brown	5 to 9	No	No	No	No	No	No	No	Yes	No	Yes	Yes	No	No infection	Pau da Lima
1208	30 to 44	Female	Brown	5 or less	Yes	No	No	Yes	No	No	No	Yes	No	Yes	Yes	No	No infection	Pau da Lima
1209	0 to 16	Female	Brown	5 or less	Yes	No	Yes	Yes	No	No	No	Yes	No	Yes	Yes	No	No infection	Pau da Lima
1210	17 to 29	Male	Black	5 to 9	Yes	Yes	Yes	No	No	No	No	Yes	No	Yes	Yes	No	No infection	Pau da Lima
1211	30 to 44	Female	Brown	5 or less	No	No	Yes	No	No	No	No	Yes	No	Yes	Yes	No	No infection	Pau da Lima
1212	17 to 29	Female	Brown	09 - 12	No	No	Yes	No	No	No	No	Yes	No	Yes	Yes	No	No infection	Pau da Lima
1213	17 to 29	Male	Black	09 - 12	Yes	No	No	Yes	No	No	No	Yes	No	Yes	Yes	No	No infection	Pau da Lima
1214	> 45	Female	Brown	Never studied	No	No	No	No	No	No	No	Yes	No	No	No	No	No infection	Pau da Lima
1215	0 to 16	Male	Brown	5 or less	No	No	No	No	No	No	No	Yes	No	No	No	No	No infection	Pau da Lima
1216	17 to 29	Female	Brown	5 to 9	No	No	No	No	No	No	No	Yes	No	No	No	No	No infection	Pau da Lima
1217	30 to 44	Male	Brown	5 to 9	Yes	Yes	No	Yes	No	No	No	Yes	No	No	No	No	No infection	Pau da Lima
1218	> 45	Male	Brown	Never studied	Yes	No	No	No	No	Yes	No	Yes	No	No	Yes	No	No infection	Pau da Lima
1219	30 to 44	Female	Brown	5 or less	Yes	No	No	No	No	No	No	Yes	No	No	Yes	No	No infection	Pau da Lima
1220	0 to 16	Male	Brown	5 to 9	No	No	Yes	No	No	No	No	Yes	No	No	Yes	No	No infection	Pau da Lima
1221	30 to 44	Female	Brown	5 to 9	No	No	Yes	No	No	No	No	Yes	No	Yes	Yes	No	Cynopteri Infection	Pau da Lima
1222	17 to 29	Female	Others	09 - 12	Yes	No	No	No	No	No	No	Yes	No	Yes	Yes	No	No infection	Pau da Lima
1223	> 45	Female	Brown	5 or less	No	No	No	No	No	No	Yes	Yes	No	Yes	Yes	No	No infection	Pau da Lima
1224	> 45	Male	Brown	5 to 9	Yes	Yes	No	No	No	No	Yes	Yes	No	Yes	Yes	No	No infection	Pau da Lima
1225	17 to 29	Male	Black	5 to 9	Yes	No	No	No	No	No	Yes	Yes	No	Yes	Yes	No	No infection	Pau da Lima
1226	0 to 16	Male	Brown	5 or less	No	No	Yes	No		No	Yes	Yes	No	Yes	Yes	No	No infection	Pau da Lima
1227	> 45	Female	Black	5 to 9	No	No	No	No	No	No	No	Yes	No	No	No	No	No infection	Pau da Lima
1228	0 to 16	Male	Brown	5 or less	No	No	No	No		No	No	Yes	No	No	No	No	No infection	Pau da Lima
1229	0 to 16	Male	Brown	5 to 9	No	No	No	No	Yes	No	No	Yes	No	No	No	No	No infection	Pau da Lima
1230	0 to 16	Male	Brown	5 or less	No	No	Yes	No	No	No	No	Yes	No	No	No	No	No infection	Pau da Lima
1231	> 45	Female	Black	Never studied	Yes	No	No	No	No	No	No	Yes	No	No	Yes	No	No infection	Pau da Lima
1232	30 to 44	Male	Black	09 - 12	Yes	Yes	No	No	No	No	No	Yes	No	No	Yes	No	No infection	Pau da Lima
1233	17 to 29	Female	Black	09 - 12	No	No	No	No	No	Yes	No	No	Yes	No	Yes	No	No infection	Pau da Lima
1234	0 to 16	Female	Brown	5 or less	No	No	Yes	No		Yes	No	No	Yes	No	Yes	No	No infection	Pau da Lima
1235	> 45	Female	Brown	5 to 9	Yes	No	No	Yes	No	No	No	No	Yes	No	Yes	No	No infection	Pau da Lima
1236	17 to 29	Female	Brown	5 or less	No	No	No	Yes	No	No	No	No	Yes	No	Yes	No	No infection	Pau da Lima
1237	0 to 16	Male	Brown	5 to 9	No	No	No	Yes	No	No	No	No	Yes	No	Yes	No	No infection	Pau da Lima
1238	0 to 16	Female	Brown	5 or less	No	No	No	Yes	No	No	No	No	Yes	No	Yes	No	No infection	Pau da Lima
1239	30 to 44	Male	Brown	09 - 12	No	No	No	No	No	No	Yes	No	No	No	Yes	No	No infection	Pau da Lima
1240	17 to 29	Female	Black	09 - 12	Yes	No	No	No	No	No	Yes	No	No	No	Yes	No	No infection	Pau da Lima
1241	0 to 16	Female	Black	5 to 9	No	No	Yes	No	No	No	Yes	No	No	No	Yes	No	No infection	Pau da Lima
1242	> 45	Female	Black	5 to 9	No	No	No	No	No	Yes	No	Yes	No	No	Yes	No	Cynopteri Infection	Pau da Lima
1243	> 45	Male	Brown	5 or less	No	No	No	No	No	No	No	Yes	No	No	Yes	No	No infection	Pau da Lima
1244	30 to 44	Female	Black	Higher Education	Yes	No	No	No	No	No	No	Yes	No	No	No	No	No infection	Pau da Lima
1245	0 to 16	Female	Black	5 or less	No	No	No	No		No	No	Yes	Yes	No	No	No	No infection	Pau da Lima
1246	> 45	Female	Brown	Never studied	No	No	No	No	No	No	No	Yes	No	No	No	No	No infection	Pau da Lima
1247	17 to 29	Female	Brown	09 - 12	No	No	No	No	No	No	No	Yes	No	No	No	No	No infection	Pau da Lima
1248	> 45	Male	Black	5 to 9	No	No	No	No	No	No	No	Yes	No	No	No	No	No infection	Pau da Lima
1249	> 45	Female	Brown	5 to 9	Yes	No	No	No	No	No	No	Yes	No	No	No	No	No infection	Pau da Lima
1250	30 to 44	Male	Brown	5 to 9	No	No	No	Yes	No	No	No	Yes	No	No	No	No	No infection	Pau da Lima
1251	30 to 44	Female	Black	09 - 12	No	No	No	No	No	No	No	Yes	No	No	Yes	No	No infection	Pau da Lima
1252	0 to 16	Male	Brown	5 to 9	No	No	No	No	No	No	No	Yes	No	No	Yes	No	No infection	Pau da Lima
1253	> 45	Female	Brown	5 or less	No	No	No	No	No	No	No	Yes	No	No	Yes	No	No infection	Pau da Lima
1254	> 45	Male	Black	5 or less	No	No	No	No	No	No	No	Yes	No	No	Yes	No	No infection	Pau da Lima
1255	> 45	Male	Brown	5 or less	No	No	No	No	No	No	No	Yes	No	No	Yes	No	Cynopteri Infection	Pau da Lima
1256	17 to 29	Female	Black	09 - 12	Yes	No	No	No	No	No	No	Yes	No	No	No	No	No infection	Pau da Lima
1257	17 to 29	Male	Brown	5 to 9	Yes	Yes	No	Yes	No	No	No	Yes	No	No	No	No	No infection	Pau da Lima
1258	17 to 29	Female	Black	Higher Education	Yes	No	No	Yes	No	Yes	No	Yes	No	No	No	No	No infection	Pau da Lima
1259	> 45	Female	Black	5 to 9	No	No	No	Yes	No	No	No	Yes	No	No	No	No	No infection	Pau da Lima
1260	> 45	Female	Black	09 - 12	No	No	No	No	No	No	No	Yes	No	No	Yes	No	No infection	Pau da Lima
1261	0 to 16	Male	Brown	5 to 9	No	No	No	No	No	No	No	Yes	No	No	Yes	No	No infection	Pau da Lima
1262	0 to 16	Female	Brown	5 or less	No	No	No	No		No	No	Yes	No	No	Yes	No	No infection	Pau da Lima
1263	30 to 44	Female	White	09 - 12	Yes	No	Yes	No	Yes	No	No	Yes	No	No	No	No	Cynopteri Infection	Pau da Lima
1264	17 to 29	Female	White	09 - 12	No	No	No	No	No	Yes	No	Yes	No	No	No	No	No infection	Pau da Lima
1265	0 to 16	Male	Brown	5 or less	No	No	Yes	No		Yes	No	Yes	No	No	No	No	No infection	Pau da Lima
1266	> 45	Female	Black	09 - 12	Yes	No	No	Yes	No	No	No	Yes	No	No	No	No	No infection	Pau da Lima
1267	0 to 16	Female	White	5 to 9	Yes	No	Yes	No	No	No	No	Yes	No	No	No	No	No infection	Pau da Lima
1268	17 to 29	Male	Brown	09 - 12	Yes	No	No	Yes	No	No	No	Yes	Yes	No	No	No	No infection	Pau da Lima
1269	30 to 44	Male	Black	09 - 12	Yes	Yes	Yes	Yes	No	No	No	Yes	No	No	No	No	No infection	Pau da Lima
1270	30 to 44	Female	Brown	09 - 12	No	No	No	No	No	No	No	Yes	No	No	No	No	No infection	Pau da Lima
1271	30 to 44	Female	Black	5 or less	Yes	No	Yes	No	No	No	No	No	No	Yes	No	No	No infection	Pau da Lima
1272	0 to 16	Female	Black	5 to 9	No	No	Yes	No	No	No	No	No	No	Yes	No	No	No infection	Pau da Lima
1273	30 to 44	Male	Black	09 - 12	Yes	Yes	No	Yes	No	No	No	No	No	Yes	No	No	No infection	Pau da Lima
1274	> 45	Female	White	5 to 9	No	No	No	No	No	No	No	Yes	No	No	No	No	Cynopteri Infection	Pau da Lima
1275	> 45	Female	Black	5 or less	Yes	No	No	No	No	No	No	Yes	No	Yes	No	No	No infection	Pau da Lima
1276	30 to 44	Female	Black	09 - 12	No	No	Yes	No	No	Yes	No	Yes	No	No	Yes	No	No infection	Pau da Lima
1277	> 45	Female	Brown	5 or less	Yes	No	No	No	No	No	No	Yes	No	No	Yes	No	No infection	Pau da Lima
1278	0 to 16	Male	Black	5 to 9	No	No	Yes	No	No	No	No	Yes	No	No	Yes	No	No infection	Pau da Lima
1279	0 to 16	Female	Black	5 to 9	No	No	Yes	No	No	Yes	No	Yes	No	No	Yes	No	No infection	Pau da Lima
1280	30 to 44	Female	Brown	09 - 12	No	No	No	No	No	No	No	Yes	No	Yes	No	No	No infection	Pau da Lima
1281	17 to 29	Male	Brown	5 to 9	Yes	No	No	No	No	No	No	Yes	No	Yes	No	No	No infection	Pau da Lima
1282	> 45	Female	Black	5 to 9	Yes	No	No	No	No	No	No	Yes	No	Yes	Yes	No	No infection	Pau da Lima
1283	17 to 29	Female	Black	09 - 12	Yes	No	No	No	No	No	No	Yes	No	Yes	Yes	No	No infection	Pau da Lima
1284	> 45	Male	Brown	5 or less	No	No	No	No	No	No	No	Yes	No	No	No	No	No infection	Pau da Lima
1285	0 to 16	Male	Black	5 to 9	No	No	Yes	No	No	Yes	No	Yes	No	No	Yes	No	No infection	Pau da Lima
1286	0 to 16	Male	Brown	5 or less	No	No	Yes	Yes		Yes	No	Yes	No	No	Yes	No	No infection	Pau da Lima
1287	> 45	Female	Black	5 to 9	No	No	No	Yes	Yes	Yes	No	Yes	No	No	Yes	No	No infection	Pau da Lima
1288	0 to 16	Female	Black	5 or less	No	No	Yes	No		Yes	No	Yes	No	No	Yes	No	No infection	Pau da Lima
1289	17 to 29	Male	Black	09 - 12	Yes	Yes	Yes	No	No	No	No	Yes	No	Yes	No	No	No infection	Pau da Lima
1290	30 to 44	Male	Brown	5 to 9	Yes	No	Yes	No	Yes	No	No	Yes	No	No	No	No	No infection	Pau da Lima
1291	> 45	Female	Black	09 - 12	No	No	No	No	No	No	No	Yes	No	No	No	No	No infection	Pau da Lima
1292	30 to 44	Male	Black	5 to 9	Yes	Yes	No	Yes	Yes	Yes	Yes	Yes	No	No	No	No	No infection	Pau da Lima
1293	0 to 16	Male	Black	5 or less	No	No	Yes	No		No	No	Yes	No	Yes	No	No	No infection	Pau da Lima
1294	> 45	Female	Black	5 to 9	No	No	No	Yes	No	No	No	Yes	No	No	No	No	No infection	Pau da Lima
1295	0 to 16	Female	Black	5 to 9	No	No	No	No	No	No	No	Yes	No	No	No	No	No infection	Pau da Lima
1296	0 to 16	Male	Brown	5 or less	No	No	No	Yes		No	No	Yes	No	No	No	No	No infection	Pau da Lima
1297	30 to 44	Male	Black	5 to 9	Yes	Yes	No	No	No	No	No	Yes	No	No	No	No	No infection	Pau da Lima
1298	17 to 29	Female	Black	09 - 12	No	No	Yes	No	No	No	No	Yes	No	No	No	No	No infection	Pau da Lima
1299	17 to 29	Male	Brown	5 to 9	No	No	No	Yes	No	No	No	Yes	No	No	No	No	No infection	Pau da Lima
1300	30 to 44	Female	Black	09 - 12	Yes	No	No	Yes	No	No	Yes	Yes	No	No	No	No	No infection	Pau da Lima
1301	30 to 44	Male	Black	09 - 12	Yes	No	No	No	No	No	Yes	Yes	No	No	No	No	No infection	Pau da Lima
1302	17 to 29	Female	Black	5 to 9	No	No	Yes	No	No	Yes	No	Yes	No	No	No	No	No infection	Pau da Lima
1303	17 to 29	Male	Brown	5 to 9	No	No	No	No	No	No	No	Yes	No	No	No	No	No infection	Pau da Lima
1304	17 to 29	Female	Brown	09 - 12	No	No	No	No	No	No	No	Yes	No	No	No	No	No infection	Pau da Lima
1305	30 to 44	Female	Black	09 - 12	No	No	No	No	No	No	No	Yes	No	No	No	No	No infection	Pau da Lima
1306	> 45	Female	White	5 to 9	Yes	Yes	Yes	No	No	No	No	Yes	No	No	No	No	No infection	Pau da Lima
1307	30 to 44	Female	Brown	09 - 12	Yes	No	No	No	No	No	No	Yes	No	No	No	No	No infection	Pau da Lima
1308	17 to 29	Female	Black	09 - 12	Yes	No	No	No	No	No	No	Yes	No	No	No	No	No infection	Pau da Lima
1309	0 to 16	Female	Black	5 or less	No	No	No	No		No	No	Yes	No	No	No	No	No infection	Pau da Lima
1310	0 to 16	Male	Black	Never studied	No	No	No	No		No	No	Yes	No	No	No	No	No infection	Pau da Lima
1311	17 to 29	Female	Brown	5 or less	No	No	Yes	No	No	No	No	Yes	No	No	No	No	No infection	Pau da Lima
1312	30 to 44	Male	Brown	Never studied	No	No	No	No	No	No	No	Yes	No	No	No	No	No infection	Pau da Lima
1313	30 to 44	Male	Brown	5 to 9	Yes	No	No	Yes	No	No	No	Yes	No	Yes	No	No	No infection	Pau da Lima
1314	30 to 44	Female	Brown	5 to 9	Yes	No	Yes	No	No	No	No	Yes	No	Yes	No	No	L1-130 Infection	Pau da Lima
1315	17 to 29	Male	Black	09 - 12	No	No	No	No	No	No	No	Yes	No	Yes	No	No	No infection	Pau da Lima
1316	17 to 29	Female	Black	09 - 12	No	No	Yes	No	No	No	No	Yes	No	Yes	No	No	No infection	Pau da Lima
1317	> 45	Male	Brown	09 - 12	No	No	No	No	No	No	No	Yes	No	Yes	No	No	No infection	Pau da Lima
1318	17 to 29	Female	Brown	5 to 9	Yes	No	No	No	No	No	No	Yes	No	No	Yes	No	No infection	Pau da Lima
1319	17 to 29	Female	Brown	09 - 12	No	No	No	No	No	No	No	Yes	No	No	Yes	No	No infection	Pau da Lima
1320	> 45	Female	Black	09 - 12	No	No	No	No	Yes	No	No	Yes	No	No	Yes	No	No infection	Pau da Lima
1321	17 to 29	Female	Black	Higher Education	Yes	No	No	No	No	No	No	Yes	Yes	No	No	No	No infection	Pau da Lima
1322	> 45	Male	Black	5 or less	No	No	No	No	No	No	No	No	No	No	No	No	No infection	Pau da Lima
1323	30 to 44	Female	Black	09 - 12	Yes	No	No	No	No	No	No	No	No	No	No	No	No infection	Pau da Lima
1324	0 to 16	Male	Black	5 to 9	No	No	Yes	No	Yes	Yes	No	No	No	No	No	No	No infection	Pau da Lima
1325	0 to 16	Male	Brown	5 to 9	No	No	Yes	No	No	No	No	No	No	No	No	No	No infection	Pau da Lima
1326	0 to 16	Female	Black	5 to 9	No	No	Yes	No	No	No	No	No	No	No	No	No	No infection	Pau da Lima
1327	> 45	Female	Black	09 - 12	No	No	No	No	No	No	No	Yes	No	No	Yes	No	No infection	Pau da Lima
1328	0 to 16	Male	Black	5 to 9	No	No	Yes	No	No	No	No	Yes	No	No	Yes	No	No infection	Pau da Lima
1329	30 to 44	Female	Black	09 - 12	No	No	No	No	No	Yes	No	Yes	Yes	No	No	No	No infection	Pau da Lima
1330	> 45	Male	Black	5 or less	No	No	No	Yes	No	No	No	Yes	No	No	No	No	No infection	Pau da Lima
1331	17 to 29	Female	Black	09 - 12	Yes	Yes	No	No	No	Yes	No	Yes	No	No	No	No	No infection	Pau da Lima
1332	> 45	Male	Brown	5 to 9	No	No	Yes	Yes	No	No	No	Yes	No	No	Yes	No	No infection	Pau da Lima
1333	0 to 16	Male	Black	5 to 9	No	No	No	No	No	No	No	Yes	No	No	Yes	No	No infection	Pau da Lima
1334	30 to 44	Male	Black	Never studied	No	No	No	Yes	Yes	Yes	No	Yes	No	No	No	No	No infection	Pau da Lima
1335	30 to 44	Male	Brown	5 to 9	Yes	No	No	Yes	No	No	No	Yes	No	No	No	No	Cynopteri Infection	Pau da Lima
1336	17 to 29	Female	Brown	5 or less	Yes	No	No	No	No	No	No	Yes	No	No	No	No	No infection	Pau da Lima
1337	0 to 16	Female	Brown	5 or less	No	No	No	No		Yes	No	Yes	No	No	No	No	No infection	Pau da Lima
1338	30 to 44	Female	Black	5 or less	No	No	No	No	No	Yes	No	Yes	No	No	No	No	No infection	Pau da Lima
1339	30 to 44	Male	Brown	5 or less	Yes	Yes	No	No	No	No	No	Yes	No	No	No	No	No infection	Pau da Lima
1340	17 to 29	Male	Others	09 - 12	No	No	No	No	No	No	No	Yes	No	Yes	No	No	No infection	Pau da Lima
1341	30 to 44	Male	Black	5 to 9	No	No	Yes	Yes	No	No	No	Yes	No	No	No	No	No infection	Pau da Lima
1342	30 to 44	Female	Black	09 - 12	Yes	No	Yes	No	No	No	No	Yes	No	No	No	No	No infection	Pau da Lima
1343	0 to 16	Male	Black	5 to 9	No	No	Yes	No	No	No	No	Yes	No	No	No	No	No infection	Pau da Lima
1344	30 to 44	Female	Black	09 - 12	No	No	Yes	Yes	No	No	No	Yes	No	No	Yes	No	No infection	Pau da Lima
1345	> 45	Female	Black	Never studied	No	No	Yes	No	No	No	No	Yes	No	No	Yes	No	No infection	Pau da Lima
1346	30 to 44	Female	Black	5 or less	Yes	No	No	No	No	No	No	Yes	Yes	No	No	No	No infection	Pau da Lima
1347	0 to 16	Male	White	5 to 9	No	No	Yes	No	No	No	No	Yes	Yes	No	No	No	L1-130 Infection	Pau da Lima
1348	0 to 16	Male	Black	5 or less	No	No	Yes	No		No	No	Yes	Yes	No	No	No	No infection	Pau da Lima
1349	> 45	Male	Brown	5 or less	No	No	No	Yes	No	No	No	Yes	No	No	Yes	No	No infection	Pau da Lima
1350	17 to 29	Female	Black	Higher Education	Yes	No	No	No	No	No	No	Yes	No	No	No	No	No infection	Pau da Lima
1351	> 45	Female	Black	09 - 12	Yes	No	No	No	No	No	No	No	No	No	No	No	Cynopteri Infection	Pau da Lima
1352	0 to 16	Female	White	5 or less	No	No	Yes	No		No	No	No	No	No	No	No	No infection	Pau da Lima
1353	17 to 29	Female	Black	09 - 12	Yes	No	No	No	No	No	No	No	No	No	No	No	No infection	Pau da Lima
1354	17 to 29	Female	Brown	09 - 12	No	No	No	Yes	No	No	No	Yes	No	No	No	No	Cynopteri Infection	Pau da Lima
1355	> 45	Male	Black	09 - 12	No	No	No	No	No	No	Yes	Yes	No	No	No	No	No infection	Pau da Lima
1356	30 to 44	Female	Brown	09 - 12	No	No	No	No	No	Yes	No	No	No	Yes	Yes	No	No infection	Pau da Lima
1357	> 45	Female	Black	Never studied	No	No	Yes	No	No	No	No	Yes	Yes	Yes	Yes	No	Cynopteri Infection	Pau da Lima
1358	30 to 44	Male	Black	09 - 12	Yes	No	No	Yes	No	No	No	Yes	No	No	Yes	No	No infection	Pau da Lima
1359	> 45	Female	Brown	5 to 9	Yes	No	No	Yes	No	Yes	Yes	Yes	No	No	No	No	No infection	Pau da Lima
1360	> 45	Male	Black	Never studied	Yes	No	No	Yes	No	No	No	No	No	Yes	No	No	No infection	Pau da Lima
1361	30 to 44	Female	Brown	09 - 12	Yes	No	No	No	No	No	No	Yes	No	Yes	No	No	L1-130 Infection	Pau da Lima
1362	0 to 16	Female	Brown	5 or less	No	No	No	No		No	No	Yes	No	Yes	No	No	No infection	Pau da Lima
1363	0 to 16	Male	Black	5 to 9	No	No	No	No	No	No	Yes	Yes	No	No	No	No	No infection	Pau da Lima
1364	0 to 16	Male	Black	5 to 9	No	No	Yes	No	No	Yes	Yes	Yes	No	No	No	No	No infection	Pau da Lima
1365	0 to 16	Female	Brown	5 or less	No	No	Yes	No		Yes	No	Yes	No	Yes	No	No	No infection	Pau da Lima
1366	17 to 29	Female	White	09 - 12	No	No	No	No	No	No	Yes	Yes	No	No	No	No	No infection	Pau da Lima
1367	0 to 16	Female	Black	5 to 9	No	No	Yes	No	No	No	No	Yes	No	No	No	No	No infection	Pau da Lima
1368	17 to 29	Female	Brown	09 - 12	Yes	No	No	No	No	No	No	Yes	No	No	No	No	No infection	Pau da Lima
1369	17 to 29	Male	Black	09 - 12	Yes	No	No	No	Yes	Yes	No	Yes	No	No	No	No	No infection	Pau da Lima
1370	17 to 29	Male	Black	5 to 9	No	No	No	Yes	Yes	Yes	No	Yes	Yes	No	No	No	No infection	Pau da Lima
1371	30 to 44	Female	Black	09 - 12	Yes	No	Yes	No	No	Yes	No	Yes	No	No	No	No	No infection	Pau da Lima
1372	17 to 29	Male	Black	09 - 12	Yes	No	No	Yes	No	No	No	Yes	No	No	No	No	No infection	Pau da Lima
1373	0 to 16	Male	Black	Never studied	No	No	Yes	No		Yes	No	Yes	No	No	No	No	No infection	Pau da Lima
1374	0 to 16	Female	Brown	5 or less	No	No	Yes	No		No	No	Yes	No	No	No	No	No infection	Pau da Lima
1375	0 to 16	Female	Brown	5 or less	No	No	Yes	No		No	No	Yes	No	No	No	No	No infection	Pau da Lima
1376	0 to 16	Female	Brown	5 to 9	No	No	Yes	No	No	No	No	Yes	No	No	Yes	No	No infection	Pau da Lima
1377	30 to 44	Female	Black	09 - 12	No	No	No	No	No	No	No	Yes	No	No	No	No	No infection	Pau da Lima
1378	0 to 16	Female	Black	5 to 9	No	No	No	No	No	No	No	Yes	No	Yes	No	No	No infection	Pau da Lima
1379	0 to 16	Female	Brown	5 or less	No	No	No	No	No	No	No	Yes	No	Yes	No	No	No infection	Pau da Lima
1380	> 45	Female	Black	5 to 9	Yes	No	No	Yes	No	No	Yes	Yes	No	No	No	No	No infection	Pau da Lima
1381	17 to 29	Male	Black	5 to 9	Yes	No	No	No	No	No	Yes	Yes	No	No	No	No	No infection	Pau da Lima
1382	17 to 29	Female	Black	09 - 12	No	No	No	No	No	No	Yes	Yes	No	No	No	No	No infection	Pau da Lima
1383	17 to 29	Male	Black	5 to 9	Yes	No	No	No	No	Yes	Yes	Yes	No	No	No	No	No infection	Pau da Lima
1384	30 to 44	Female	Black	5 or less	No	No	Yes	Yes	No	No	Yes	No	Yes	Yes	No	No	No infection	Pau da Lima
1385	30 to 44	Male	Black	5 or less	Yes	Yes	Yes	No	No	Yes	Yes	No	Yes	Yes	No	No	Cynopteri Infection	Pau da Lima
1386	0 to 16	Female	Black	5 to 9	No	No	Yes	Yes	No	Yes	Yes	No	Yes	Yes	No	No	No infection	Pau da Lima
1387	0 to 16	Female	Black	5 or less	No	No	Yes	No		Yes	Yes	No	Yes	Yes	No	No	No infection	Pau da Lima
1388	30 to 44	Female	Brown	09 - 12	No	No	No	No	No	No	No	Yes	No	Yes	No	No	No infection	Pau da Lima
1389	17 to 29	Male	White	09 - 12	Yes	Yes	No	Yes	No	No	No	Yes	No	Yes	No	No	No infection	Pau da Lima
1390	0 to 16	Female	Black	5 or less	No	No	Yes	No		Yes	No	Yes	No	Yes	No	No	No infection	Pau da Lima
1391	17 to 29	Female	Brown	5 to 9	No	No	No	No	No	No	Yes	Yes	No	No	No	No	No infection	Pau da Lima
1392	0 to 16	Female	White	5 or less	No	No	No	No		No	Yes	Yes	No	No	No	No	No infection	Pau da Lima
1393	30 to 44	Female	Brown	5 to 9	No	No	No	No	No	No	No	Yes	No	No	No	No	No infection	Pau da Lima
1394	17 to 29	Male	Brown	09 - 12	No	No	Yes	No	No	No	No	Yes	No	No	No	No	No infection	Pau da Lima
1395	> 45	Male	White	5 or less	No	No	No	No	No	No	No	Yes	No	No	No	No	No infection	Pau da Lima
1396	> 45	Male	Black	5 to 9	Yes	No	No	No	No	No	Yes	Yes	No	Yes	Yes	Yes	No infection	Pau da Lima
1397	30 to 44	Male	Brown	5 to 9	Yes	Yes	No	No	No	No	Yes	Yes	No	Yes	Yes	Yes	No infection	Pau da Lima
1398	> 45	Female	Brown	Never studied	No	No	No	No	No	No	No	Yes	No	No	No	No	No infection	Pau da Lima
1399	> 45	Female	Brown	5 to 9	No	No	No	No	No	No	No	Yes	No	Yes	No	No	No infection	Pau da Lima
1400	> 45	Male	White	5 to 9	No	No	No	No	No	No	No	Yes	No	Yes	No	No	No infection	Pau da Lima
1401	17 to 29	Female	Brown	09 - 12	No	No	No	No	No	No	No	Yes	No	No	No	No	No infection	Pau da Lima
1402	0 to 16	Female	Brown	5 to 9	No	No	No	No	No	Yes	Yes	Yes	No	No	No	No	No infection	Pau da Lima
1403	> 45	Female	Black	Never studied	No	No	No	Yes	No	Yes	No	Yes	No	No	No	No	No infection	Pau da Lima
1404	30 to 44	Male	Black	5 or less	Yes	Yes	No	Yes	Yes	Yes	No	Yes	No	No	Yes	No	No infection	Pau da Lima
1405	30 to 44	Female	Black	09 - 12	Yes	No	No	Yes	No	Yes	Yes	No	No	No	No	No	No infection	Pau da Lima
1406	17 to 29	Female	Black	09 - 12	No	No	No	No	No	No	Yes	No	No	No	No	No	No infection	Pau da Lima
1407	> 45	Female	Black	5 or less	No	No	No	No	No	No	No	Yes	No	No	No	No	No infection	Pau da Lima
1408	17 to 29	Female	White	09 - 12	Yes	No	No	No	No	No	No	Yes	No	No	No	No	No infection	Pau da Lima
1409	> 45	Male	Brown	5 to 9	Yes	Yes	No	No	Yes	No	No	Yes	No	No	No	No	No infection	Pau da Lima
1410	0 to 16	Female	Brown	5 or less	No	No	Yes	No		No	No	Yes	No	Yes	No	No	No infection	Pau da Lima
1411	> 45	Male	Brown	5 or less	No	No	No	Yes	Yes	No	No	Yes	No	No	Yes	Yes	No infection	Pau da Lima
1412	> 45	Female	Black	5 or less	No	No	No	No	No	No	No	Yes	No	No	Yes	Yes	Cynopteri Infection	Pau da Lima
1413	30 to 44	Male	Brown	5 to 9	Yes	No	No	No	No	No	No	Yes	No	Yes	No	No	No infection	Pau da Lima
1414	30 to 44	Female	Brown	09 - 12	No	No	Yes	No	Yes	No	No	Yes	No	Yes	No	No	No infection	Pau da Lima
1415	0 to 16	Male	Brown	5 or less	No	No	Yes	No	No	Yes	No	Yes	No	Yes	No	No	No infection	Pau da Lima
1416	> 45	Male	Black	5 to 9	No	No	No	Yes	Yes	No	No	Yes	Yes	No	No	No	No infection	Pau da Lima
1417	0 to 16	Female	Brown	5 or less	No	No	Yes	No		No	Yes	No	No	Yes	No	No	No infection	Pau da Lima
1418	30 to 44	Female	Brown	5 to 9	Yes	No	No	No	No	No	No	Yes	No	Yes	Yes	No	No infection	Pau da Lima
1419	0 to 16	Male	Black	5 to 9	No	No	Yes	No	No	No	No	Yes	No	Yes	Yes	No	No infection	Pau da Lima
1420	17 to 29	Female	Black	09 - 12	No	No	Yes	No	No	Yes	No	Yes	No	No	No	No	No infection	Pau da Lima
1421	0 to 16	Male	Black	5 or less	No	No	Yes	No		Yes	No	Yes	No	No	No	No	No infection	Pau da Lima
1422	0 to 16	Male	Brown	5 or less	No	No	Yes	No		Yes	No	Yes	No	No	No	No	No infection	Pau da Lima
1423	30 to 44	Male	Black	5 to 9	Yes	Yes	No	No	No	No	No	Yes	No	No	Yes	No	No infection	Pau da Lima
1424	30 to 44	Female	Black	5 to 9	No	No	No	No	Yes	Yes	No	Yes	No	Yes	Yes	No	No infection	Pau da Lima
1425	0 to 16	Female	Brown	5 to 9	No	No	No	No	No	No	No	Yes	No	Yes	Yes	No	No infection	Pau da Lima
1426	17 to 29	Male	Black	5 to 9	No	No	Yes	No	No	Yes	No	Yes	No	Yes	Yes	Yes	No infection	Pau da Lima
1427	30 to 44	Female	Brown	09 - 12	No	No	Yes	No	No	No	Yes	Yes	No	No	No	No	No infection	Pau da Lima
1428	0 to 16	Female	Brown	5 or less	No	No	No	No		No	Yes	Yes	No	No	No	No	No infection	Pau da Lima
1429	> 45	Female	Black	5 or less	No	No	No	No	No	No	Yes	Yes	No	No	No	No	No infection	Pau da Lima
1430	30 to 44	Male	Brown	09 - 12	No	No	No	No	No	No	Yes	Yes	No	No	No	No	No infection	Pau da Lima
1431	> 45	Female	Black	5 to 9	No	No	No	No	No	No	No	Yes	No	Yes	No	No	No infection	Pau da Lima
1432	0 to 16	Female	Brown	5 or less	No	No	No	No		No	Yes	No	Yes	No	Yes	No	No infection	Pau da Lima
1433	17 to 29	Female	White	09 - 12	No	No	No	No	No	No	Yes	No	Yes	No	Yes	No	No infection	Pau da Lima
1434	17 to 29	Male	Brown	09 - 12	Yes	No	No	No	No	Yes	Yes	No	Yes	No	Yes	No	No infection	Pau da Lima
1435	30 to 44	Male	Black	5 or less	Yes	No	No	No	No	No	Yes	No	Yes	No	Yes	No	No infection	Pau da Lima
1436	> 45	Female	Brown	5 or less	No	No	No	Yes	Yes	No	Yes	No	No	No	No	No	No infection	Pau da Lima
1437	30 to 44	Female	Brown	09 - 12	No	No	No	No	No	No	No	Yes	No	No	No	No	No infection	Pau da Lima
1438	17 to 29	Male	Brown	09 - 12	No	No	Yes	No	No	No	No	Yes	No	No	Yes	No	Cynopteri Infection	Pau da Lima
1439	17 to 29	Male	Brown	09 - 12	No	No	No	No	No	No	No	Yes	No	No	No	No	No infection	Pau da Lima
1440	0 to 16	Female	White	Never studied	No	No	No	No		No	No	Yes	No	No	No	No	No infection	Pau da Lima
1441	30 to 44	Female	Brown	09 - 12	No	No	No	No	No	No	No	Yes	No	No	Yes	No	No infection	Pau da Lima
1442	30 to 44	Male	Brown	5 to 9	No	No	Yes	Yes	Yes	Yes	No	Yes	No	No	Yes	No	No infection	Pau da Lima
1443	17 to 29	Male	Brown	09 - 12	Yes	No	No	Yes	No	No	No	Yes	No	No	Yes	No	No infection	Pau da Lima
1444	0 to 16	Male	Brown	5 to 9	No	No	No	No	No	No	No	Yes	No	No	Yes	No	No infection	Pau da Lima
1445	> 45	Female	Brown	5 or less	No	No	No	No	No	No	No	Yes	No	No	Yes	No	No infection	Pau da Lima
1446	17 to 29	Female	Brown	09 - 12	No	No	No	No	No	No	No	Yes	No	No	Yes	No	No infection	Pau da Lima
1447	0 to 16	Female	Brown	5 to 9	No	No	No	No	No	No	Yes	Yes	No	No	No	No	No infection	Pau da Lima
1448	30 to 44	Female	White	5 or less	No	No	No	No	Yes	Yes	Yes	No	Yes	No	Yes	No	No infection	Pau da Lima
1449	> 45	Female	White	5 or less	No	No	No	No	No	No	No	Yes	No	No	Yes	No	No infection	Pau da Lima
1450	0 to 16	Female	Brown	5 to 9	No	No	No	No	No	No	No	Yes	No	No	Yes	No	No infection	Pau da Lima
1451	> 45	Female	Brown	5 or less	No	No	No	No	No	No	No	Yes	No	No	No	No	No infection	Pau da Lima
1452	> 45	Female	Black	5 to 9	No	No	No	No	No	No	No	Yes	No	No	No	No	No infection	Pau da Lima
1453	> 45	Male	Brown	5 to 9	Yes	No	No	Yes	No	No	No	Yes	No	No	No	No	No infection	Pau da Lima
1454	30 to 44	Male	Black	5 to 9	Yes	No	No	Yes	No	No	No	Yes	No	No	No	No	No infection	Pau da Lima
1455	17 to 29	Female	Black	5 to 9	No	No	Yes	No	No	No	No	Yes	No	No	No	No	No infection	Pau da Lima
1456	> 45	Female	Brown	5 or less	No	No	No	No	No	No	No	Yes	No	No	No	No	No infection	Pau da Lima
1457	17 to 29	Female	Black	09 - 12	No	No	No	Yes	No	No	No	Yes	No	No	No	No	No infection	Pau da Lima
1458	30 to 44	Male	Brown	09 - 12	Yes	Yes	No	Yes	No	No	No	No	No	Yes	Yes	No	No infection	Pau da Lima
1459	30 to 44	Female	Black	09 - 12	Yes	No	No	No	No	No	No	Yes	No	No	No	No	No infection	Pau da Lima
1460	0 to 16	Male	Black	5 to 9	No	No	No	No	No	No	No	Yes	No	No	Yes	No	No infection	Pau da Lima
1461	> 45	Female	White	Never studied	No	No	No	Yes	No	No	No	Yes	No	Yes	Yes	No	No infection	Pau da Lima
1462	17 to 29	Female	Black	5 or less	Yes	No	No	Yes	No	No	No	Yes	No	Yes	Yes	No	No infection	Pau da Lima
1463	17 to 29	Male	Brown	09 - 12	Yes	No	Yes	Yes	No	No	No	Yes	No	Yes	Yes	No	No infection	Pau da Lima
1464	0 to 16	Male	Black	5 or less	No	No	No	No		No	No	Yes	No	Yes	Yes	No	No infection	Pau da Lima
1465	30 to 44	Female	Brown	09 - 12	Yes	No	No	No	No	Yes	Yes	Yes	No	No	No	No	No infection	Pau da Lima
1466	0 to 16	Female	Black	5 to 9	No	No	Yes	No	No	No	Yes	Yes	No	No	No	No	No infection	Pau da Lima
1467	0 to 16	Male	Black	5 or less	No	No	No	No	No	No	Yes	Yes	No	No	No	No	No infection	Pau da Lima
1468	0 to 16	Female	Black	5 or less	No	No	No	No	No	No	Yes	Yes	No	No	No	No	No infection	Pau da Lima
1469	30 to 44	Female	Black	5 to 9	Yes	No	Yes	No	No	No	Yes	Yes	No	No	No	No	No infection	Pau da Lima
1470	17 to 29	Male	Black	5 to 9	No	No	No	No	No	Yes	Yes	Yes	No	No	No	No	No infection	Pau da Lima
1471	17 to 29	Male	Black	5 to 9	Yes	Yes	No	No	No	Yes	Yes	Yes	No	No	No	No	No infection	Pau da Lima
1472	17 to 29	Female	Black	09 - 12	No	No	Yes	No	No	No	Yes	Yes	No	No	No	No	No infection	Pau da Lima
1473	0 to 16	Female	Black	5 or less	No	No	Yes	No		No	Yes	Yes	No	No	No	No	No infection	Pau da Lima
1474	30 to 44	Female	Others	09 - 12	Yes	No	Yes	No	No	No	No	Yes	No	Yes	No	No	No infection	Pau da Lima
1475	0 to 16	Female	Brown	5 or less	No	No	Yes	No		No	No	Yes	No	Yes	No	No	No infection	Pau da Lima
1476	17 to 29	Female	Black	09 - 12	Yes	No	Yes	No	No	No	Yes	No	No	Yes	No	No	No infection	Pau da Lima
1477	30 to 44	Female	Black	09 - 12	No	No	No	No	No	No	No	Yes	No	No	No	No	No infection	Pau da Lima
1478	> 45	Female	White	09 - 12	No	No	No	No	No	No	No	Yes	No	Yes	Yes	No	No infection	Pau da Lima
1479	17 to 29	Male	Brown	09 - 12	Yes	No	No	No	No	No	No	Yes	No	Yes	Yes	No	No infection	Pau da Lima
1480	17 to 29	Male	Brown	09 - 12	No	No	No	No	No	Yes	No	Yes	No	Yes	Yes	No	No infection	Pau da Lima
1481	> 45	Female	Brown	5 or less	No	No	No	No	No	No	No	Yes	Yes	No	Yes	No	No infection	Pau da Lima
1482	0 to 16	Female	Brown	5 to 9	No	No	No	No	No	No	No	Yes	No	No	No	No	No infection	Pau da Lima
1483	30 to 44	Female	Brown	5 to 9	No	No	No	No	No	No	No	Yes	No	No	No	No	No infection	Pau da Lima
1484	0 to 16	Male	White	5 or less	No	No	No	No		No	No	Yes	No	No	No	No	No infection	Pau da Lima
1485	17 to 29	Male	Black	09 - 12	Yes	No	No	Yes	No	No	No	Yes	No	Yes	Yes	Yes	No infection	Pau da Lima
1486	17 to 29	Female	Black	Never studied	No	No	No	No	No	No	No	Yes	No	Yes	Yes	Yes	No infection	Pau da Lima
1487	17 to 29	Male	Black	09 - 12	No	No	No	No	No	No	No	Yes	No	Yes	Yes	Yes	No infection	Pau da Lima
1488	17 to 29	Female	Black	09 - 12	No	No	No	No	No	No	No	Yes	No	Yes	Yes	Yes	Cynopteri Infection	Pau da Lima
1489	30 to 44	Male	Brown	5 to 9	No	No	No	No	No	No	No	Yes	No	No	No	No	No infection	Pau da Lima
1490	> 45	Female	Black	5 to 9	Yes	No	No	No	No	No	No	Yes	Yes	Yes	No	No	No infection	Pau da Lima
1491	17 to 29	Female	Black	09 - 12	No	No	No	No	No	No	No	Yes	No	No	Yes	No	No infection	Pau da Lima
1492	0 to 16	Female	Black	5 or less	No	No	No	No		No	No	Yes	No	No	Yes	No	No infection	Pau da Lima
1493	30 to 44	Male	Black	5 to 9	Yes	No	No	Yes	No	No	No	Yes	No	No	No	No	No infection	Pau da Lima
1494	> 45	Female	Black	Never studied	No	No	No	No	No	No	No	Yes	No	No	No	No	No infection	Pau da Lima
1495	30 to 44	Male	Black	5 or less	No	No	Yes	No	No	Yes	No	Yes	No	No	No	No	Cynopteri Infection	Pau da Lima
1496	30 to 44	Male	Black	5 to 9	No	No	Yes	No	No	Yes	No	Yes	No	No	No	No	No infection	Pau da Lima
1497	0 to 16	Male	Brown	5 or less	No	No	Yes	No	No	Yes	No	Yes	No	No	No	No	No infection	Pau da Lima
1498	30 to 44	Female	Black	09 - 12	No	No	No	No	No	No	No	Yes	No	No	No	No	Cynopteri Infection	Pau da Lima
1499	30 to 44	Male	Brown	5 to 9	Yes	No	No	Yes	No	Yes	No	Yes	No	No	No	No	No infection	Pau da Lima
1500	30 to 44	Female	Black	5 to 9	No	No	No	No	No	No	No	Yes	No	Yes	Yes	No	Cynopteri Infection	Pau da Lima
1501	30 to 44	Male	Black	09 - 12	Yes	No	No	Yes	No	No	No	Yes	No	No	Yes	No	No infection	Pau da Lima
1502	17 to 29	Female	Brown	09 - 12	No	No	No	No	No	No	No	No	No	No	Yes	No	No infection	Pau da Lima
1503	17 to 29	Male	Brown	09 - 12	No	No	No	No	No	No	Yes	Yes	Yes	No	No	No	No infection	Pau da Lima
1504	17 to 29	Female	Brown	09 - 12	No	No	No	No	No	No	No	Yes	No	No	Yes	No	No infection	Pau da Lima
1505	> 45	Male	Brown	5 to 9	Yes	No	Yes	No	No	No	No	Yes	No	No	Yes	No	Cynopteri Infection	Pau da Lima
1506	30 to 44	Male	White	09 - 12	Yes	No	No	No	No	No	No	No	No	No	No	No	No infection	Pau da Lima
1507	0 to 16	Male	Black	5 to 9	No	No	Yes	No	No	Yes	No	No	No	No	No	No	No infection	Pau da Lima
1508	0 to 16	Male	Brown	5 to 9	No	No	No	No	No	No	No	No	No	No	No	No	No infection	Pau da Lima
1509	17 to 29	Male	Black	09 - 12	No	No	No	Yes	No	Yes	No	Yes	No	No	Yes	No	No infection	Pau da Lima
1510	> 45	Female	Brown	5 or less	No	No	No	No	No	No	No	Yes	No	No	Yes	No	No infection	Pau da Lima
1511	> 45	Male	Black	5 or less	No	No	No	No	Yes	Yes	No	Yes	No	No	No	No	Cynopteri Infection	Pau da Lima
1512	> 45	Female	Brown	09 - 12	No	No	No	No	No	No	No	Yes	No	No	No	No	No infection	Pau da Lima
1513	> 45	Female	Black	09 - 12	No	No	No	No	No	Yes	Yes	Yes	No	No	No	No	Cynopteri Infection	Marechal Rondon
1514	30 to 44	Female	Brown	5 to 9	No	No	Yes	No	No	No	No	Yes	Yes	No	No	No	No infection	Marechal Rondon
1515	0 to 16	Male	White	5 or less	No	No	Yes	No		No	No	Yes	Yes	No	No	No	No infection	Marechal Rondon
1516	> 45	Female	Black	5 to 9	No	No	Yes	No	No	Yes	No	Yes	Yes	No	No	No	No infection	Marechal Rondon
1517	30 to 44	Male	Black	09 - 12	Yes	No	Yes	Yes	Yes	Yes	No	Yes	Yes	No	No	No	No infection	Marechal Rondon
1518	30 to 44	Female	Brown	09 - 12	No	No	Yes	No	No	Yes	Yes	Yes	No	No	No	No	No infection	Marechal Rondon
1519	> 45	Female	Black	5 or less	No	No	No	No	No	Yes	Yes	Yes	No	No	No	No	No infection	Marechal Rondon
1520	0 to 16	Female	Brown	5 or less	No	No	No	No		No	No	Yes	No	No	No	No	No infection	Marechal Rondon
1521	30 to 44	Female	Black	09 - 12	Yes	No	Yes	No	No	No	No	Yes	No	No	No	No	No infection	Marechal Rondon
1522	> 45	Female	Brown	5 to 9	Yes	No	No	No	No	No	No	Yes	No	Yes	Yes	No	No infection	Marechal Rondon
1523	0 to 16	Female		5 or less	No	No	No	No		No	No	Yes	No	Yes	Yes	No	No infection	Marechal Rondon
1524	> 45	Male	Brown	09 - 12	Yes	No	No	No	No	No	No	Yes	No	Yes	Yes	No	No infection	Marechal Rondon
1525	> 45	Female	Brown	5 or less	No	No	No	No	Yes	No	No	Yes	No	No	No	No	No infection	Marechal Rondon
1526	17 to 29	Male	Brown	09 - 12	No	No	Yes	No	No	No	No	Yes	No	No	No	No	No infection	Marechal Rondon
1527	> 45	Female	Black	09 - 12	Yes	No	Yes	Yes	No	No	No	Yes	Yes	No	Yes	No	No infection	Marechal Rondon
1528	0 to 16	Female	Black	5 to 9	No	No	Yes	No		No	No	Yes	Yes	No	Yes	No	No infection	Marechal Rondon
1529	17 to 29	Male	Black	Higher Education	No	No	Yes	No	No	No	No	Yes	Yes	No	Yes	No	No infection	Marechal Rondon
1530	> 45	Male	Brown	09 - 12	Yes	Yes	No	Yes	Yes	Yes	No	Yes	Yes	No	Yes	No	No infection	Marechal Rondon
1531	0 to 16	Female	Brown	5 or less	No	No	Yes	No		No	No	Yes	No	No	No	No	Cynopteri Infection	Marechal Rondon
1532	17 to 29	Female	Brown	5 to 9	No	No	No	No	No	No	No	Yes	No	No	No	No	No infection	Marechal Rondon
1533	> 45	Female	Black	5 or less	No	No	No	No	No	No	No	Yes	No	No	No	No	No infection	Marechal Rondon
1534	30 to 44	Female	White	09 - 12	No	No	Yes	No	No	No	No	Yes	No	No	No	No	No infection	Marechal Rondon
1535	30 to 44	Female	Black	09 - 12	Yes	No	No	No	No	No	No	Yes	No	Yes	No	No	No infection	Marechal Rondon
1536	0 to 16	Female	Black	5 to 9	No	No	No	No	No	No	No	Yes	No	Yes	No	No	No infection	Marechal Rondon
1537	17 to 29	Male	White	09 - 12	No	No	No	No	No	No	No	Yes	No	Yes	No	No	No infection	Marechal Rondon
1538	> 45	Female	Brown	Never studied	No	No	No	No	No	Yes	Yes	Yes	No	No	No	No	L1-130 Infection	Marechal Rondon
1539	> 45	Male	Black	5 to 9	Yes	Yes	No	No	Yes	No	Yes	Yes	No	No	Yes	No	No infection	Marechal Rondon
1540	> 45	Female	Black	Never studied	No	No	No	No	No	No	No	Yes	No	Yes	Yes	No	No infection	Marechal Rondon
1541	30 to 44	Female	Brown	Never studied	No	No	No	No	No	No	No	Yes	No	Yes	Yes	No	No infection	Marechal Rondon
1542	30 to 44	Female	Brown	Never studied	No	No	Yes	No	No	No	No	Yes	No	Yes	Yes	No	No infection	Marechal Rondon
1543	17 to 29	Female	Brown	5 or less	No	No	Yes	Yes	No	No	No	Yes	No	Yes	Yes	No	No infection	Marechal Rondon
1544	30 to 44	Female	Brown	5 to 9	Yes	No	Yes	No	No	No	Yes	Yes	No	No	No	No	No infection	Marechal Rondon
1545	17 to 29	Female	Brown	09 - 12	Yes	No	No	No	No	No	Yes	Yes	No	No	No	No	No infection	Marechal Rondon
1546	0 to 16	Male	Brown	5 to 9	No	No	Yes	Yes	No	Yes	Yes	Yes	No	No	No	No	No infection	Marechal Rondon
1547	17 to 29	Female	Brown	5 to 9	No	No	Yes	No	No	No	Yes	Yes	No	No	No	No	No infection	Marechal Rondon
1548	17 to 29	Female	Black	09 - 12	No	No	Yes	No	No	No	No	Yes	No	No	No	No	No infection	Marechal Rondon
1549	30 to 44	Male	White	09 - 12	No	No	No	Yes	No	No	No	Yes	No	No	No	No	No infection	Marechal Rondon
1550	> 45	Female	Black	5 or less	Yes	No	No	No	No	No	No	Yes	Yes	Yes	Yes	Yes	No infection	Marechal Rondon
1551	30 to 44	Female	Brown	09 - 12	Yes	Yes	No	No	Yes	Yes	No	Yes	No	No	No	No	No infection	Marechal Rondon
1552	30 to 44	Female	Black	Higher Education	No	No	No	No	No	No	Yes	Yes	No	Yes	Yes	No	No infection	Marechal Rondon
1553	30 to 44	Male	Black	09 - 12	No	No	No	No	No	No	No	Yes	No	No	Yes	No	Cynopteri Infection	Marechal Rondon
1554	> 45	Female	Brown	5 or less	No	No	No	No	No	No	No	Yes	No	Yes	Yes	No	No infection	Marechal Rondon
1555	> 45	Male	Brown	Never studied	No	No	No	Yes	No	No	No	Yes	No	Yes	Yes	No	No infection	Marechal Rondon
1556	17 to 29	Female	Brown	5 or less	No	No	Yes	No	No	No	No	Yes	No	Yes	Yes	No	No infection	Marechal Rondon
1557	30 to 44	Female	Brown	09 - 12	Yes	No	No	No	No	No	Yes	Yes	No	No	Yes	No	No infection	Marechal Rondon
1558	> 45	Female	Brown	5 to 9	No	No	No	No	No	No	Yes	Yes	No	No	Yes	No	No infection	Marechal Rondon
1559	> 45	Female	Black	5 or less	No	No	No	No	No	Yes	Yes	Yes	No	No	Yes	No	Cynopteri Infection	Marechal Rondon
1560	> 45	Female	Black	5 or less	No	No	No	No	No	No	Yes	Yes	No	No	Yes	No	L1-130 Infection	Marechal Rondon
1561	30 to 44	Male	Black	09 - 12	Yes	No	No	No	No	No	No	Yes	No	No	No	No	No infection	Marechal Rondon
1562	17 to 29	Female	Black	09 - 12	Yes	No	No	No		No	No	No	No	No	Yes	No	No infection	Marechal Rondon
1563	> 45	Female	Black	09 - 12	No	No	No	No	No	Yes	No	No	No	No	Yes	No	No infection	Marechal Rondon
1564	> 45	Female	Brown	Never studied	Yes	No	No	No	No	No	No	Yes	No	No	No	No	No infection	Marechal Rondon
1565	0 to 16	Female	Brown	5 or less	No	No	No	No		No	No	Yes	No	No	No	No	No infection	Marechal Rondon
1566	30 to 44	Male		09 - 12	Yes	No	Yes	No	No	No	No	No	No	No	Yes	No	No infection	Marechal Rondon
1567	> 45	Female	Brown	5 to 9	No	No	No	No	No	No	Yes	Yes	No	No	No	No	No infection	Marechal Rondon
1568	17 to 29	Male	Brown	5 to 9	No	No	No	No	No	No	Yes	Yes	No	No	No	No	No infection	Marechal Rondon
1569	30 to 44	Female	Brown	09 - 12	No	No	No	No	No	Yes	Yes	No	No	No	No	No	L1-130 Infection	Marechal Rondon
1570	17 to 29	Male	Black	09 - 12	No	No	Yes	No	No	No	Yes	No	No	No	No	No	No infection	Marechal Rondon
1571	0 to 16	Male	Brown	5 to 9	No	No	Yes	No	No	Yes	Yes	No	No	No	No	No	No infection	Marechal Rondon
1572	30 to 44	Female	Black	5 to 9	No	No	No	No	No	No	No	Yes	No	No	No	No	No infection	Marechal Rondon
1573	17 to 29	Female	Black	5 to 9	No	No	No	Yes	No	No	No	Yes	No	No	No	No	No infection	Marechal Rondon
1574	30 to 44	Male	Black	09 - 12	Yes	Yes	No	Yes	No	No	No	Yes	No	No	No	No	No infection	Marechal Rondon
1575	> 45	Female	Brown	5 to 9	No	No	No	No	No	No	Yes	Yes	No	No	No	No	No infection	Marechal Rondon
1576	> 45	Male	Brown	5 to 9	Yes	No	No	Yes	No	No	No	No	No	No	Yes	No	No infection	Marechal Rondon
1577	> 45	Female	Brown	09 - 12	No	No	No	No	No	No	No	Yes	No	No	Yes	No	No infection	Marechal Rondon
1578	> 45	Male	Brown	5 or less	No	No	No	No	No	Yes	No	Yes	No	No	No	No	No infection	Marechal Rondon
1579	30 to 44	Female	Black	5 or less	Yes	No	No	No	No	No	No	No	No	No	No	No	No infection	Marechal Rondon
1580	0 to 16	Male	Brown	5 or less	No	No	Yes	No		No	No	No	No	No	No	No	No infection	Marechal Rondon
1581	0 to 16	Male	Black	5 or less	No	No	No	No		No	Yes	Yes	No	No	Yes	No	No infection	Marechal Rondon
1582	> 45	Male	Black	09 - 12	No	No	No	No	No	No	No	Yes	No	Yes	Yes	Yes	No infection	Marechal Rondon
1583	> 45	Female	Brown	5 or less	No	No	No	No	No	No	No	Yes	No	Yes	Yes	Yes	No infection	Marechal Rondon
1584	30 to 44	Male	Black	5 or less	Yes	Yes	No	No	No	Yes	No	Yes	Yes	No	No	No	No infection	Marechal Rondon
1585	> 45	Male	Brown	5 or less	No	No	No	No	No	No	No	Yes	Yes	No	No	No	Cynopteri Infection	Marechal Rondon
1586	30 to 44	Male	Black	5 to 9	No	No	No	Yes	No	Yes	No	Yes	No	No	Yes	No	No infection	Marechal Rondon
1587	30 to 44	Male	Black	09 - 12	Yes	Yes	No	No	No	Yes	Yes	No	No	Yes	Yes	No	No infection	Marechal Rondon
1588	17 to 29	Female	Black	09 - 12	No	No	No	No	No	No	Yes	No	No	Yes	Yes	No	No infection	Marechal Rondon
1589	> 45	Female	Brown	5 to 9	No	No	No	No	No	Yes	Yes	No	No	No	No	No	No infection	Marechal Rondon
1590	17 to 29	Male	Black	09 - 12	Yes	No	No	No	No	Yes	Yes	No	No	No	No	No	No infection	Marechal Rondon
1591	> 45	Male	Black	5 to 9	Yes	No	No	No	Yes	No	Yes	No	No	No	No	No	No infection	Marechal Rondon
1592	0 to 16	Male	Brown	5 to 9	No	No	Yes	No	No	No	No	Yes	No	Yes	No	No	No infection	Marechal Rondon
1593	> 45	Male	Black	5 to 9	Yes	Yes	No	No	Yes	Yes	No	Yes	No	Yes	No	No	Cynopteri Infection	Marechal Rondon
1594	17 to 29	Male	Black	5 to 9	No	No	Yes	No	Yes	Yes	No	Yes	No	Yes	No	No	No infection	Marechal Rondon
1595	30 to 44	Female	Black	5 to 9	Yes	No	Yes	No	No	No	No	Yes	No	Yes	No	No	Cynopteri Infection	Marechal Rondon
1596	30 to 44	Female	Black	09 - 12	Yes	No	No	No	Yes	Yes	No	Yes	No	Yes	No	No	No infection	Marechal Rondon
1597	0 to 16	Male	Black	5 or less	No	No	Yes	No		No	No	Yes	No	Yes	No	No	No infection	Marechal Rondon
1598	17 to 29	Male		09 - 12	Yes	Yes	No		No	Yes	Yes	Yes	No	No	Yes	No	No infection	Marechal Rondon
1599	> 45	Female	Brown	5 or less	Yes	Yes	Yes	Yes	No	No	Yes	Yes	No	No	Yes	No	Cynopteri Infection	Marechal Rondon
1600	0 to 16	Male	Brown	5 to 9	No	No	No	No	No	No	Yes	Yes	No	No	Yes	No	No infection	Marechal Rondon
1601	0 to 16	Female	Brown	5 to 9	No	No	No			No	Yes	Yes	No	No	Yes	No	No infection	Marechal Rondon
1602	> 45	Female	Black	09 - 12	No	No	No	No	No	Yes	No	Yes	No	No	No	No	L1-130 Infection	Marechal Rondon
1603	30 to 44	Female	Black	Higher Education	Yes	No	No	No	No	Yes	No	Yes	No	No	No	No	No infection	Marechal Rondon
1604	> 45	Female	Black	5 or less	No	No	No	No	No	No	Yes	Yes	Yes	No	No	No	No infection	Marechal Rondon
1605	> 45	Male	Black	09 - 12	No	No	No	No	Yes	Yes	Yes	Yes	Yes	No	No	No	No infection	Marechal Rondon
1606	> 45	Male	Black	5 to 9	Yes	Yes	No	No	Yes	Yes	Yes	Yes	No	No	Yes	Yes	Cynopteri Infection	Marechal Rondon
1607	30 to 44	Female	Black	Never studied	No	No	No	No	Yes	Yes	Yes	Yes	No	No	Yes	Yes	Cynopteri Infection	Marechal Rondon
1608	0 to 16	Female	Brown	5 or less	No	No	No	No		Yes	Yes	Yes	No	No	Yes	Yes	No infection	Marechal Rondon
1609	17 to 29	Female	Black	09 - 12	No	No	Yes	No	Yes	No	No	Yes	No	No	No	No	No infection	Marechal Rondon
1610	17 to 29	Male	Black	09 - 12	Yes	No	No	No	Yes	Yes	No	Yes	No	No	No	No	No infection	Marechal Rondon
1611	17 to 29	Female	Black	09 - 12	No	No	Yes	No	No	Yes	No	No	No	No	No	No	No infection	Marechal Rondon
1612	17 to 29	Female	Black	09 - 12	No	No	Yes	No	No	Yes	Yes	Yes	No	No	No	No	No infection	Marechal Rondon
1613	0 to 16	Male	Brown	5 or less	No	No	Yes	No		Yes	Yes	Yes	No	No	No	No	No infection	Marechal Rondon
1614	0 to 16	Female	Black	5 or less	No	No	Yes	Yes		Yes	Yes	Yes	No	No	No	No	No infection	Marechal Rondon
1615	> 45	Female	White	Never studied	No	No	No	No	No	No	No	No	Yes	No	No	No	Cynopteri Infection	Marechal Rondon
1616	17 to 29	Male	Brown	09 - 12	Yes	No	No	No	No	No	No	No	Yes	No	No	No	No infection	Marechal Rondon
1617	17 to 29	Male	Black	5 or less	Yes	Yes	Yes	No	No	Yes	No	Yes	No	No	No	No	No infection	Marechal Rondon
1618	17 to 29	Male	Brown	5 or less	No	No	No	No	No	No	No	Yes	No	No	No	No	No infection	Marechal Rondon
1619	> 45	Female	Black	5 or less	No	No	No	No	No	No	No	Yes	No	No	No	No	No infection	Marechal Rondon
1620	> 45	Female	Brown	5 to 9	No	No	No	No	No	Yes	Yes	Yes	No	No	No	No	No infection	Marechal Rondon
1621	> 45	Female	Brown	09 - 12	No	No	No	No	No	No	No	Yes	Yes	No	No	No	No infection	Marechal Rondon
1622	30 to 44	Male	Black	5 to 9	Yes	No	No	Yes	No	Yes	No	Yes	Yes	No	No	No	Cynopteri Infection	Marechal Rondon
1623	30 to 44	Male	White	09 - 12	Yes	Yes	No	No	Yes	No	No	Yes	Yes	No	No	No	Cynopteri Infection	Marechal Rondon
1624	17 to 29	Male	Black	5 to 9	Yes	Yes	Yes	Yes	No	No	No	Yes	Yes	No	No	No	No infection	Marechal Rondon
1625	> 45	Male	Brown	5 to 9	Yes	Yes	Yes	No	Yes	Yes	No	No	Yes	No	Yes	No	No infection	Marechal Rondon
1626	17 to 29	Male	White	5 to 9	Yes	Yes	Yes	No	Yes	Yes	No	No	Yes	No	Yes	No	No infection	Marechal Rondon
1627	> 45	Female	Black	5 or less	No	No	No	Yes	No	No	Yes	No	No	Yes	Yes	No	No infection	Marechal Rondon
1628	17 to 29	Female	Black	5 to 9	No	No	No	Yes	No	Yes	No	No	No	No	No	No	No infection	Marechal Rondon
1629	17 to 29	Male	White	09 - 12	Yes	Yes	Yes	No	No	No	No	No	No	No	No	No	No infection	Marechal Rondon
1630	0 to 16	Male	White	5 or less	No	No	Yes	No		No	No	No	No	No	No	No	No infection	Marechal Rondon
1631	30 to 44	Female	Brown	09 - 12	Yes	Yes	No	Yes	No	No	Yes	No	No	Yes	No	No	No infection	Marechal Rondon
1632	17 to 29	Male	Brown	5 to 9	Yes	No	No	No	No	Yes	Yes	No	No	Yes	No	No	No infection	Marechal Rondon
1633	30 to 44	Female	Brown	09 - 12	Yes	No	No	No	No	Yes	Yes	No	No	No	Yes	No	No infection	Marechal Rondon
1634	> 45	Male	Brown	5 or less	Yes	Yes	No	Yes	No	No	Yes	No	No	No	Yes	No	No infection	Marechal Rondon
1635	0 to 16	Female	Brown	09 - 12	No	No	No	No	No	No	Yes	No	No	No	Yes	No	No infection	Marechal Rondon
1636	30 to 44	Female	Brown	5 to 9	Yes	No	Yes	No	No	No	No	No	No	No	No	No	No infection	Marechal Rondon
1637	> 45	Female	Brown	5 to 9	Yes	Yes	Yes	No	No	Yes	Yes	No	No	Yes	No	No	L1-130 Infection	Marechal Rondon
1638	17 to 29	Male	Brown	09 - 12	No	No	Yes	No	No	No	Yes	No	No	Yes	No	No	No infection	Marechal Rondon
1639	> 45	Male	Black	5 to 9	Yes	Yes	No	Yes	No	Yes	Yes	No	No	Yes	No	No	No infection	Marechal Rondon
1640	> 45	Female	Brown	5 or less	No	No	No	No	No	No	No	Yes	No	No	Yes	No	L1-130 Infection	Marechal Rondon
1641	> 45	Female	Brown	09 - 12	No	No	No	No	No	No	No	Yes	No	No	Yes	No	No infection	Marechal Rondon
1642	17 to 29	Male	Brown	09 - 12	Yes	No	Yes	No	No	No	No	Yes	No	No	Yes	No	No infection	Marechal Rondon
1643	0 to 16	Male	Brown	09 - 12	No	No	No	Yes	No	No	No	Yes	No	No	Yes	No	No infection	Marechal Rondon
1644	17 to 29	Male	Black	09 - 12	Yes	Yes	No	No	No	No	No	Yes	No	No	Yes	No	No infection	Marechal Rondon
1645	17 to 29	Female	Brown	09 - 12	Yes	Yes	Yes	No	No	No	No	Yes	No	No	Yes	No	No infection	Marechal Rondon
1646	> 45	Female	Brown	09 - 12	Yes	No	Yes	No	No	No	Yes	No	No	No	No	No	No infection	Marechal Rondon
1647	30 to 44	Male	Brown	5 to 9	Yes	Yes	No	Yes	No	No	Yes	No	No	No	No	No	No infection	Marechal Rondon
1648	30 to 44	Female	Brown	5 to 9	No	No	No	No	No	Yes	Yes	No	No	No	No	No	No infection	Marechal Rondon
1649	30 to 44	Male	Black	5 to 9	Yes	Yes	Yes	No	Yes	Yes	Yes	No	No	Yes	No	No	Cynopteri Infection	Marechal Rondon
1650	17 to 29	Female		09 - 12	No	No	Yes	No	No	Yes	Yes	No	No	Yes	No	No	No infection	Marechal Rondon
1651	0 to 16	Female	Black	5 or less	No	No	No	No		Yes	Yes	No	No	Yes	No	No	No infection	Marechal Rondon
1652	17 to 29	Female	Black	09 - 12	No	No	No	No	No	No	No	No	No	Yes	Yes	No	No infection	Marechal Rondon
1653	0 to 16	Male	Black	5 or less	No	No	Yes	No		No	No	No	No	Yes	Yes	No	No infection	Marechal Rondon
1654	30 to 44	Female	Black	5 to 9	Yes	No	No	No	Yes	Yes	Yes	No	No	No	No	No	No infection	Marechal Rondon
1655	17 to 29	Female	Black	09 - 12	No	No	No	No	No	No	Yes	No	No	No	No	No	No infection	Marechal Rondon
1656	> 45	Female		5 or less	No	No	Yes	No	No	No	Yes	No	No	No	No	No	No infection	Marechal Rondon
1657	30 to 44	Female	Black	09 - 12	No	No	No	No	No	Yes	Yes	No	No	No	No	No	No infection	Marechal Rondon
1658	30 to 44	Female	Black	5 to 9	No	No	Yes	No	No	Yes	No	No	Yes	Yes	No	No	No infection	Marechal Rondon
1659	17 to 29	Female	Black	09 - 12	Yes	No	Yes	No	No	Yes	No	No	Yes	Yes	No	No	No infection	Marechal Rondon
1660	0 to 16	Male	Brown	5 or less	No	No	Yes	No	No	Yes	No	No	Yes	Yes	No	No	No infection	Marechal Rondon
1661	> 45	Male	Brown	5 to 9	Yes	Yes	No	Yes	No	No	Yes	No	Yes	No	Yes	No	No infection	Marechal Rondon
1662	17 to 29	Male	Black	5 or less	No	No	Yes	No	No	Yes	Yes	No	Yes	No	Yes	No	No infection	Marechal Rondon
1663	30 to 44	Female	Black	5 to 9	No	No	Yes	No	No	Yes	Yes	No	No	No	Yes	No	No infection	Marechal Rondon
1664	30 to 44	Male	Black	09 - 12	Yes	Yes	Yes	No	No	No	Yes	No	No	No	Yes	No	Cynopteri Infection	Marechal Rondon
1665	> 45	Female	Black	5 or less	Yes	No	No	No	Yes	Yes	Yes	No	No	Yes	No	No	L1-130 Infection	Marechal Rondon
1666	30 to 44	Female	Brown	09 - 12	No	No	Yes	No	Yes	Yes	Yes	No	No	Yes	No	Yes	No infection	Marechal Rondon
1667	0 to 16	Male	Brown	5 to 9	No	No	No	No	Yes	No	Yes	No	No	Yes	No	Yes	No infection	Marechal Rondon
1668	0 to 16	Female	Brown	5 to 9	No	No	Yes	No	No	No	Yes	No	No	Yes	No	Yes	No infection	Marechal Rondon
1669	30 to 44	Male	Brown	09 - 12	Yes	No	No	Yes	No	Yes	Yes	No	No	Yes	No	No	No infection	Marechal Rondon
1670	30 to 44	Female	Black	5 to 9	No	No	No	No	No	Yes	Yes	Yes	No	No	No	No	No infection	Marechal Rondon
1671	0 to 16	Female	Black	5 to 9	No	No	No	No	No	Yes	Yes	Yes	No	No	No	No	No infection	Marechal Rondon
1672	> 45	Female	Black	5 to 9	No	No	No	No	No	No	No	No	No	Yes	Yes	No	No infection	Marechal Rondon
1673	17 to 29	Female	Brown	5 to 9	No	No	Yes	No	No	No	Yes	No	No	Yes	Yes	No	Cynopteri Infection	Marechal Rondon
1674	0 to 16	Male	Black	5 or less	No	No	Yes	No		Yes	Yes	No	No	Yes	Yes	No	No infection	Marechal Rondon
1675	> 45	Female	Brown	5 to 9	No	No	No	No	No	No	Yes	Yes	No	No	No	No	No infection	Marechal Rondon
1676	> 45	Female	Black	5 or less	No	No	No	No	Yes	Yes	Yes	Yes	No	Yes	No	No	No infection	Marechal Rondon
1677	30 to 44	Female	Brown	09 - 12	Yes	No	No	No	No	No	No	Yes	No	No	No	No	No infection	Marechal Rondon
1678	0 to 16	Male	Brown	5 or less	No	No	Yes	No		No	No	Yes	No	No	No	No	No infection	Marechal Rondon
1679	30 to 44	Male	Black	09 - 12	No	No	No	No	No	No	No	Yes	No	No	No	No	No infection	Marechal Rondon
1680	30 to 44	Female	Brown	Higher Education	Yes	No	No	No	No	Yes	No	Yes	No	No	No	No	No infection	Marechal Rondon
1681	17 to 29	Female	Black	09 - 12	No	No	No	No	No	No	No	Yes	No	No	No	No	Cynopteri Infection	Marechal Rondon
1682	17 to 29	Male	Black	5 to 9	Yes	Yes	Yes	No	No	No	No	Yes	No	No	No	No	No infection	Marechal Rondon
1683	> 45	Female	Brown	09 - 12	Yes	No	No	No	No	Yes	No	Yes	No	Yes	No	No	No infection	Marechal Rondon
1684	> 45	Female	Black	09 - 12	No	No	No	No	No	Yes	Yes	Yes	No	Yes	Yes	No	No infection	Marechal Rondon
1685	> 45	Female	Black	5 or less	No	No	No	No	No	No	No	Yes	No	No	No	No	No infection	Marechal Rondon
1686	17 to 29	Male	Black	09 - 12	No	No	Yes	Yes	No	No	No	Yes	No	No	No	No	No infection	Marechal Rondon
1687	> 45	Male	Brown	5 or less	No	No	No	No	No	Yes	Yes	Yes	No	No	Yes	No	No infection	Marechal Rondon
1688	> 45	Female	Black	5 to 9	No	No	No	No	No	No	Yes	Yes	No	No	Yes	No	No infection	Marechal Rondon
1689	> 45	Male	Black	09 - 12	No	No	No	Yes	No	No	Yes	Yes	No	No	No	No	No infection	Marechal Rondon
1690	30 to 44	Female	Black	5 to 9	Yes	No	No	No	No	No	Yes	Yes	No	No	No	No	No infection	Marechal Rondon
1691	30 to 44	Female	Black	09 - 12	Yes	No	Yes	No	No	Yes	No	Yes	No	Yes	No	No	No infection	Marechal Rondon
1692	30 to 44	Male		09 - 12	Yes	Yes	No	Yes	No	No	No	Yes	No	Yes	No	No	No infection	Marechal Rondon
1693	0 to 16	Female	Brown	5 to 9	No	No	No	No	No	No	No	Yes	No	Yes	No	No	No infection	Marechal Rondon
1694	30 to 44	Female	Black	Higher Education	Yes	Yes	Yes	Yes	No	No	No	Yes	No	No	No	No	No infection	Marechal Rondon
1695	30 to 44	Male	Brown	5 to 9	Yes	No	Yes	Yes	No	No	No	Yes	No	No	No	No	No infection	Marechal Rondon
1696	30 to 44	Female	Brown	5 to 9	No	No	No	No	No	No	No	Yes	No	No	Yes	No	No infection	Marechal Rondon
1697	> 45	Female	Black	09 - 12	No	No	No	No	No	No	No	Yes	No	No	No	No	No infection	Marechal Rondon
1698	30 to 44	Female	Black	09 - 12	Yes	No	No	No	No	No	No	Yes	No	No	No	No	No infection	Marechal Rondon
1699	30 to 44	Male	Black	09 - 12	Yes	No	No	No	No	No	No	Yes	No	No	No	No	No infection	Marechal Rondon
1700	17 to 29	Female	Brown	09 - 12	Yes	No	No	No	No	No	No	Yes	No	No	No	No	No infection	Marechal Rondon
1701	17 to 29	Male	Brown	09 - 12	Yes	Yes	Yes	No	No	No	No	Yes	No	No	No	No	No infection	Marechal Rondon
1702	> 45	Female	Black	5 or less	No	No	No	No	No	Yes	Yes	Yes	Yes	No	No	No	No infection	Marechal Rondon
1703	30 to 44	Female	Black	5 to 9	Yes	No	Yes	No	No	Yes	Yes	Yes	No	No	No	No	No infection	Marechal Rondon
1704	> 45	Male	Black	5 to 9	Yes	Yes	No	No	No	No	No	Yes	No	No	No	No	No infection	Marechal Rondon
1705	17 to 29	Female	Black	5 to 9	No	No	No	No	No	Yes	Yes	Yes	Yes	No	No	No	No infection	Marechal Rondon
1706	> 45	Female	Brown	5 or less	No	No	No	No	No	Yes	No	Yes	No	No	No	No	No infection	Marechal Rondon
1707	17 to 29	Female	Black	5 to 9	No	No	Yes	Yes	Yes	Yes	Yes	Yes	No	No	No	No	No infection	Marechal Rondon
1708	30 to 44	Female	Brown	5 or less	No	No	No	Yes	No	Yes	Yes	Yes	Yes	No	No	No	No infection	Marechal Rondon
1709	30 to 44	Male	Black	5 to 9	Yes	No	No	No	No	Yes	Yes	Yes	Yes	No	No	No	Cynopteri Infection	Marechal Rondon
1710	> 45	Male	Black	5 to 9	No	No	No	Yes	No	No	No	Yes	No	No	No	No	No infection	Marechal Rondon
1711	30 to 44	Female	Brown	5 or less	No	No	Yes	Yes	Yes	Yes	Yes	Yes	No	No	Yes	No	No infection	Marechal Rondon
1712	17 to 29	Female	Brown	09 - 12	No	No	No	No	No	Yes	Yes	Yes	No	No	No	No	No infection	Marechal Rondon
1713	> 45	Female	Brown	Never studied	No	No	No	No	No	No	No	Yes	No	No	No	Yes	No infection	Marechal Rondon
1714	> 45	Female	Black	5 to 9	No	No	No	Yes	No	No	No	Yes	No	No	Yes	No	No infection	Marechal Rondon
1715	> 45	Female	White	09 - 12	No	No	Yes	No	No	No	No	Yes	No	No	Yes	No	No infection	Marechal Rondon
1716	17 to 29	Female	Black	5 to 9	No	No	Yes	No	No	No	No	Yes	No	No	Yes	No	No infection	Marechal Rondon
1717	> 45	Female	Brown	09 - 12	No	No	Yes	No	Yes	No	No	Yes	No	Yes	No	No	No infection	Marechal Rondon
1718	> 45	Female	Brown	5 or less	No	No	No	No	Yes	No	No	Yes	No	Yes	No	No	No infection	Marechal Rondon
1719	> 45	Male	Black	5 to 9	Yes	Yes	No	No	No	No	No	Yes	No	No	No	No	No infection	Marechal Rondon
1720	30 to 44	Female	Brown	Never studied	No	No	No	Yes	No	No	No	Yes	No	No	No	No	Cynopteri Infection	Marechal Rondon
1721	0 to 16	Male	Black	5 to 9	No	No	Yes	No	No	No	No	Yes	No	No	No	No	No infection	Marechal Rondon
1722	> 45	Female	Black	09 - 12	Yes	No	No	No	No	No	No	Yes	No	No	No	No	No infection	Marechal Rondon
1723	17 to 29	Male	White	5 to 9	No	No	No	Yes	No	No	No	Yes	No	No	No	No	No infection	Marechal Rondon
1724	0 to 16	Male	Brown	5 to 9	No	No	Yes	No	No	No	No	Yes	No	No	No	No	No infection	Marechal Rondon
1725	17 to 29	Female	Black	5 to 9	No	No	No	No	No	Yes	No	Yes	No	No	No	No	No infection	Marechal Rondon
1726	> 45	Female	Brown	09 - 12	No	No	No	Yes	No	No	No	No	No	No	No	No	No infection	Marechal Rondon
1727	> 45	Male	Black	5 or less	Yes	No	No	No	No	No	No	No	No	Yes	No	No	No infection	Marechal Rondon
1728	> 45	Female	Brown	5 or less	No	No	No	No	No	No	No	Yes	Yes	No	Yes	No	No infection	Marechal Rondon
1729	17 to 29	Female	Brown	09 - 12	No	No	Yes	No	No	No	No	Yes	No	Yes	No	No	No infection	Marechal Rondon
1730	> 45	Female	Black	09 - 12	No	No	No	No	No	No	No	Yes	No	No	No	No	No infection	Marechal Rondon
1731	> 45	Male	Black	09 - 12	No	No	No	No	No	No	No	Yes	No	No	No	No	No infection	Marechal Rondon
1732	30 to 44	Male	Brown	09 - 12	Yes	No	No	Yes	No	No	Yes	Yes	Yes	No	No	No	No infection	Marechal Rondon
1733	17 to 29	Female	Brown	09 - 12	No	No	No	No	No	No	Yes	Yes	Yes	No	No	No	No infection	Marechal Rondon
1734	30 to 44	Female	Black	5 to 9	Yes	No	Yes	Yes	Yes	No	Yes	Yes	No	No	Yes	No	No infection	Marechal Rondon
1735	17 to 29	Female	Brown	09 - 12	No	No	Yes	No	No	No	Yes	Yes	No	No	Yes	No	No infection	Marechal Rondon
1736	> 45	Female	White	5 or less	No	No	No	No	No	No	No	No	No	No	No	No	No infection	Marechal Rondon
1737	> 45	Female	Brown	5 or less	No	No	No	Yes	No	No	No	Yes	No	No	No	No	No infection	Marechal Rondon
1738	> 45	Male	Brown	5 or less	No	No	No	Yes	No	No	No	Yes	No	No	No	No	No infection	Marechal Rondon
1739	17 to 29	Male	Brown	5 to 9	No	No	Yes	No	No	No	No	Yes	No	No	No	No	Cynopteri Infection	Marechal Rondon
1740	> 45	Female		5 to 9	No	No	No	No	No	No	Yes	Yes	No	No	Yes	No	No infection	Marechal Rondon
1741	0 to 16	Male	White	5 to 9	No	No	Yes	No	No	No	Yes	Yes	No	No	Yes	No	No infection	Marechal Rondon
1742	0 to 16	Male		5 or less	No	No	Yes	No		No	Yes	Yes	No	No	Yes	No	No infection	Marechal Rondon
1743	30 to 44	Male	Brown	09 - 12	Yes	No	No	No	No	No	No	Yes	No	No	No	No	No infection	Marechal Rondon
1744	17 to 29	Female	White	5 to 9	No	No	No	Yes	No	Yes	No	Yes	No	No	No	No	No infection	Marechal Rondon
1745	30 to 44	Female	Brown	09 - 12	No	No	No	No	Yes	Yes	Yes	Yes	No	No	No	No	No infection	Marechal Rondon
1746	30 to 44	Female	Black	5 to 9	Yes	No	No	Yes	No	No	No	Yes	No	No	Yes	No	No infection	Marechal Rondon
1747	> 45	Female	Black	Higher Education	Yes	No	No	No	No	No	Yes	Yes	No	Yes	Yes	No	No infection	Marechal Rondon
1748	17 to 29	Male	Brown	09 - 12	No	No	Yes	No	No	No	Yes	Yes	No	Yes	Yes	No	No infection	Marechal Rondon
1749	17 to 29	Male	Brown	09 - 12	No	No	No	Yes	Yes	No	Yes	Yes	No	Yes	Yes	No	No infection	Marechal Rondon
1750	> 45	Female	Black	Never studied	No	No	No	No	No	No	No	Yes	No	No	No	No	No infection	Marechal Rondon
1751	> 45	Male	Black	Never studied	No	No	No	No	Yes	No	No	Yes	No	No	No	No	No infection	Marechal Rondon
1752	> 45	Female	Brown	5 or less	No	No	Yes	No	No	Yes	Yes	No	No	No	No	No	No infection	Marechal Rondon
1753	17 to 29	Female	Brown	09 - 12	No	No	No	No	No	No	Yes	Yes	No	No	No	No	Cynopteri Infection	Marechal Rondon
1754	> 45	Male	Black	5 to 9	No	No	No	Yes	Yes	Yes	No	Yes	No	No	No	No	No infection	Marechal Rondon
1755	> 45	Male	Black	5 to 9	No	No	No	No	Yes	No	Yes	No	Yes	No	Yes	No	No infection	Marechal Rondon
1756	30 to 44	Female	Black	5 or less	Yes	No	Yes	No	No	No	No	Yes	No	No	No	No	No infection	Marechal Rondon
1757	> 45	Female	Black	5 or less	No	No	No	No	No	No	No	Yes	No	No	No	No	No infection	Marechal Rondon
1758	0 to 16	Male		5 to 9	No	No	No	Yes	No	No	No	Yes	No	No	No	No	No infection	Marechal Rondon
1759	0 to 16	Male	Black	5 to 9	No	No	Yes	Yes	No	Yes	No	Yes	No	No	No	No	No infection	Marechal Rondon
1760	30 to 44	Female	Brown	09 - 12	Yes	No	No	No	Yes	No	Yes	Yes	No	No	No	No	No infection	Marechal Rondon
1761	> 45	Male	Brown	5 to 9	No	No	No	No	No	No	No	Yes	No	No	Yes	No	No infection	Marechal Rondon
1762	> 45	Female	White	5 to 9	No	No	No	No	No	No	No	Yes	No	No	No	No	No infection	Marechal Rondon
1763	> 45	Male		5 to 9	Yes	No	No	No	No	No	No	Yes	No	No	No	No	No infection	Marechal Rondon
1764	17 to 29	Female	Black	5 to 9	No	No	Yes	No	Yes	Yes	Yes	Yes	No	No	No	No	No infection	Marechal Rondon
1765	17 to 29	Female	Brown	5 to 9	Yes	Yes	Yes	No	No	Yes	Yes	Yes	No	No	No	No	No infection	Marechal Rondon
1766	30 to 44	Male	Black	5 or less	No	No	No	No	Yes	No	Yes	Yes	No	No	No	No	No infection	Marechal Rondon
1767	0 to 16	Female	White	5 or less	No	No	No	No		No	Yes	Yes	No	No	No	No	No infection	Marechal Rondon
1768	> 45	Female	Brown	5 or less	No	No	No	No	No	No	No	Yes	Yes	Yes	No	No	No infection	Marechal Rondon
1769	> 45	Male	Brown	5 or less	Yes	Yes	No	No	Yes	No	No	Yes	Yes	Yes	No	No	No infection	Marechal Rondon
1770	30 to 44	Male	Brown	Never studied	Yes	Yes	No	Yes	Yes	No	No	Yes	Yes	Yes	No	No	No infection	Marechal Rondon
1771	> 45	Female	Black	5 to 9	No	No	No	No	No	No	No	Yes	No	No	Yes	No	No infection	Marechal Rondon
1772	> 45	Male	Black	Never studied	Yes	Yes	Yes	Yes	No	Yes	Yes	Yes	No	No	Yes	No	No infection	Marechal Rondon
1773	30 to 44	Female	Black	5 to 9	No	No	No	No	No	No	No	Yes	No	No	No	No	No infection	Marechal Rondon
1774	0 to 16	Male	Black	5 to 9	No	No	Yes	No	No	No	No	Yes	No	No	No	No	No infection	Marechal Rondon
1775	17 to 29	Female	Brown	5 or less	No	No	No	No	No	No	No	No	No	No	No	No	No infection	Marechal Rondon
1776	> 45	Male	Black	5 or less	No	No	No	No	No	No	No	Yes	No	No	Yes	No	No infection	Marechal Rondon
1777	> 45	Female	Brown	09 - 12	No	No	No	Yes	No	No	Yes	Yes	No	No	No	No	No infection	Marechal Rondon
1778	17 to 29	Male	White	09 - 12	Yes	No	No	No	No	No	Yes	Yes	No	No	No	No	No infection	Marechal Rondon
1779	> 45	Female	Black	Never studied	No	No	No	No	No	No	No	Yes	No	No	No	No	No infection	Marechal Rondon
1780	> 45	Female	Black	Never studied	No	No	No	No	Yes	No	No	Yes	No	Yes	Yes	No	No infection	Marechal Rondon
1781	> 45	Male	Brown	5 to 9	No	No	No	No	No	No	Yes	Yes	No	No	No	No	No infection	Marechal Rondon
1782	> 45	Female	Brown	5 or less	No	No	No	No	No	No	Yes	Yes	Yes	No	No	No	No infection	Marechal Rondon
1783	17 to 29	Male	Black	Higher Education	No	No	No	No	No	Yes	Yes	Yes	Yes	No	No	No	No infection	Marechal Rondon
1784	30 to 44	Male	Black	09 - 12	No	No	No	Yes	No	No	No	Yes	No	No	No	No	No infection	Marechal Rondon
1785	> 45	Male	Brown	5 or less	Yes	Yes	No	Yes	No	No	No	Yes	No	No	No	No	No infection	Marechal Rondon
1786	> 45	Female	Brown	09 - 12	No	No	No	No	No	No	No	Yes	No	No	No	No	No infection	Marechal Rondon
1787	30 to 44	Female	Black	5 or less	Yes	No	Yes	No	Yes	No	Yes	Yes	No	No	Yes	No	No infection	Marechal Rondon
1788	17 to 29	Female	Brown	09 - 12	Yes	No	No	No	No	Yes	Yes	Yes	No	No	Yes	No	No infection	Marechal Rondon
1789	30 to 44	Female	Black	09 - 12	No	No	No	No	No	No	Yes	Yes	No	No	Yes	No	No infection	Marechal Rondon
1790	17 to 29	Female	Black	09 - 12	No	No	Yes	No	No	No	Yes	Yes	No	No	Yes	No	No infection	Marechal Rondon
1791	> 45	Female		Never studied	No	No	No	No	No	No	Yes	Yes	No	No	Yes	No	No infection	Marechal Rondon
1792	> 45	Male	White	5 to 9	No	No	No	Yes	No	No	No	Yes	No	No	Yes	No	Cynopteri Infection	Marechal Rondon
1793	17 to 29	Female	Black	09 - 12	No	No	Yes	No	No	No	Yes	Yes	No	No	Yes	No	No infection	Marechal Rondon
1794	30 to 44	Female	Black	09 - 12	No	No	Yes	No	No	No	Yes	Yes	No	No	Yes	No	No infection	Marechal Rondon
1795	0 to 16	Female	Brown	5 or less	No	No	Yes	No		No	Yes	Yes	No	No	Yes	No	No infection	Marechal Rondon
1796	> 45	Male	Brown	09 - 12	Yes	No	No	No	Yes	No	No	Yes	No	No	Yes	No	Cynopteri Infection	Marechal Rondon
1797	17 to 29	Male	Black	09 - 12	Yes	No	No	No	No	No	No	Yes	No	No	Yes	No	No infection	Marechal Rondon
1798	0 to 16	Male	Brown	5 or less	No	No	No	No		No	No	Yes	No	No	Yes	No	No infection	Marechal Rondon
1799	> 45	Female	Black	5 or less	No	No	No	No	No	No	No	Yes	No	No	No	No	No infection	Marechal Rondon
1800	17 to 29	Female	Brown	09 - 12	No	No	No	No	No	No	No	Yes	No	No	Yes	No	No infection	Marechal Rondon
1801	> 45	Female	Black	09 - 12	No	No	No	No	No	No	No	Yes	No	Yes	Yes	No	No infection	Marechal Rondon
1802	30 to 44	Female	Brown	09 - 12	No	No	Yes	No	No	No	No	Yes	No	Yes	Yes	No	No infection	Marechal Rondon
1803	> 45	Male	Brown	09 - 12	No	No	No	No	No	Yes	No	Yes	No	Yes	No	No	No infection	Marechal Rondon
1804	> 45	Female	Brown	5 or less	No	No	No	No	No	No	No	Yes	No	Yes	No	No	No infection	Marechal Rondon
1805	> 45	Female	Black	5 or less	No	No	Yes	No	No	Yes	No	Yes	No	Yes	No	No	No infection	Marechal Rondon
1806	17 to 29	Female	White	5 to 9	No	No	Yes	No	No	Yes	No	Yes	No	Yes	No	No	No infection	Marechal Rondon
1807	> 45	Male	Brown	5 to 9	Yes	No	No	No	No	No	No	Yes	No	Yes	No	No	No infection	Marechal Rondon
1808	0 to 16	Male	White	5 or less	No	No	Yes	No		No	No	Yes	No	Yes	No	No	No infection	Marechal Rondon
1809	30 to 44	Female	Black	09 - 12	No	No	No	No	No	No	Yes	No	No	No	No	No	No infection	Marechal Rondon
1810	30 to 44	Male	Black	09 - 12	Yes	No	No	Yes	Yes	No	Yes	No	No	No	No	No	No infection	Marechal Rondon
1811	30 to 44	Female	Brown	09 - 12	No	No	No	No	No	No	Yes	No	No	No	No	No	No infection	Marechal Rondon
1812	17 to 29	Female	Brown	5 to 9	No	No	Yes	No	No	No	Yes	No	No	No	No	No	No infection	Marechal Rondon
1813	> 45	Male	Brown	5 or less	No	No	No	No	No	No	No	No	No	Yes	No	No	No infection	Marechal Rondon
1814	> 45	Female	Black	5 to 9	No	No	No	No	No	Yes	No	No	No	Yes	No	No	No infection	Marechal Rondon
1815	30 to 44	Male	Brown	09 - 12	Yes	No	No	Yes	No	No	No	Yes	No	No	No	No	Cynopteri Infection	Marechal Rondon
1816	17 to 29	Female	Brown	09 - 12	No	No	No	No	No	No	No	Yes	No	No	No	No	No infection	Marechal Rondon
1817	> 45	Female	Black	5 or less	No	No	No	No	No	No	No	Yes	No	No	No	No	No infection	Marechal Rondon
1818	> 45	Male	Black	5 to 9	No	No	No	No	No	No	No	Yes	No	No	Yes	No	No infection	Marechal Rondon
1819	> 45	Female		09 - 12	Yes	No	Yes	No	No	No	No	Yes	No	No	Yes	No	No infection	Marechal Rondon
1820	> 45	Female	Black	5 or less	No	No	No	Yes	No	No	No	Yes	No	No	No	No	No infection	Marechal Rondon
1821	> 45	Female	Brown	5 or less	Yes	No	No	No	No	No	No	Yes	No	No	No	No	No infection	Marechal Rondon
1822	30 to 44	Male	Brown	09 - 12	Yes	No	No	No	Yes	Yes	Yes	Yes	Yes	No	No	No	No infection	Marechal Rondon
1823	0 to 16	Male	Black	5 to 9	No	No	Yes	No	No	No	No	No	No	No	Yes	No	No infection	Marechal Rondon
1824	0 to 16	Female	Brown	5 to 9	No	No	No	No	No	Yes	No	No	No	No	Yes	No	No infection	Marechal Rondon
1825	30 to 44	Male	Black	09 - 12	No	No	No	Yes	No	No	Yes	Yes	No	No	No	No	No infection	Marechal Rondon
1826	0 to 16	Male	Brown	5 to 9	No	No	No	No		No	Yes	Yes	No	No	No	No	No infection	Marechal Rondon
1827	0 to 16	Male	Brown	5 or less	No	No	No	No		No	Yes	Yes	No	No	No	No	No infection	Marechal Rondon
1828	17 to 29	Male	Black	5 or less	No	No	Yes	No	No	No	No	Yes	No	No	Yes	No	No infection	Alto do Cabrito
1829	0 to 16	Male		5 to 9	No	No	Yes	No	No	No	No	Yes	No	No	No	No	No infection	Alto do Cabrito
1830	> 45	Female	Brown	5 to 9	No	No	No	No	No	No	No	Yes	No	No	No	No	Cynopteri Infection	Alto do Cabrito
1831	30 to 44	Female	Brown	5 to 9	No	No	No	No	No	No	No	Yes	No	No	No	No	No infection	Alto do Cabrito
1832	30 to 44	Male	Black	5 to 9	No	No	No	Yes	Yes	No	No	Yes	No	No	No	No	No infection	Alto do Cabrito
1833	0 to 16	Male	Brown	5 to 9	No	No	No	No	No	No	No	Yes	No	No	No	No	No infection	Alto do Cabrito
1834	> 45	Female	Brown	5 or less	No	No	No	No	No	No	No	Yes	No	No	Yes	No	Cynopteri Infection	Alto do Cabrito
1835	> 45	Male	Brown	5 or less	No	No	No	Yes	No	No	No	Yes	No	No	Yes	No	No infection	Alto do Cabrito
1836	30 to 44	Female	Black	09 - 12	Yes	No	No	No	No	No	No	Yes	No	No	No	No	No infection	Alto do Cabrito
1837	30 to 44	Male	Black	09 - 12	No	No	No	No	No	No	No	Yes	No	No	No	No	No infection	Alto do Cabrito
1838	17 to 29	Female	Brown	09 - 12	Yes	No	No	No	No	Yes	No	Yes	No	No	No	No	No infection	Alto do Cabrito
1839	17 to 29	Female	Black	09 - 12	No	No	No	No	No	No	No	Yes	No	No	No	No	No infection	Alto do Cabrito
1840	> 45	Female	Brown	5 to 9	Yes	No	No	No	No	No	No	Yes	No	No	Yes	No	No infection	Alto do Cabrito
1841	> 45	Male	Black	5 to 9	Yes	No	Yes	Yes	No	No	No	Yes	No	No	Yes	No	No infection	Alto do Cabrito
1842	30 to 44	Female	Black	Higher Education	Yes	No	No	No	No	No	No	Yes	No	No	No	No	No infection	Alto do Cabrito
1843	30 to 44	Male	Brown	5 to 9	Yes	No	No	No	No	No	Yes	Yes	No	No	No	No	No infection	Alto do Cabrito
1844	0 to 16	Female	Brown	5 to 9	No	No	No	No	No	No	Yes	Yes	No	No	No	No	L1-130 Infection	Alto do Cabrito
1845	0 to 16	Female	Black	5 or less	No	No	Yes	No	No	No	No	Yes	No	Yes	No	No	No infection	Alto do Cabrito
1846	17 to 29	Male	Black	5 to 9	No	No	Yes	No	No	No	No	Yes	No	Yes	No	No	No infection	Alto do Cabrito
1847	17 to 29	Male	Black	09 - 12	No	No	No	No	No	No	No	Yes	No	Yes	Yes	No	No infection	Alto do Cabrito
1848	30 to 44	Female	Black	09 - 12	Yes	No	No	No	No	No	No	Yes	No	Yes	Yes	No	No infection	Alto do Cabrito
1849	> 45	Male	Brown	5 to 9	No	No	No	No	No	No	No	Yes	No	No	Yes	No	No infection	Alto do Cabrito
1850	30 to 44	Female	Brown	Higher Education	Yes	No	No	Yes	No	No	No	Yes	No	No	Yes	No	No infection	Alto do Cabrito
1851	> 45	Female	Brown	Higher Education	No	No	No	No	No	No	No	Yes	No	No	Yes	No	No infection	Alto do Cabrito
1852	> 45	Male	Black	09 - 12	Yes	Yes	No	No	No	Yes	No	Yes	No	No	No	No	Cynopteri Infection	Alto do Cabrito
1853	30 to 44	Female	Black	Higher Education	Yes	No	Yes	No	No	Yes	No	Yes	No	No	Yes	No	No infection	Alto do Cabrito
1854	30 to 44	Male	Brown	09 - 12	No	No	Yes	Yes	No	No	No	Yes	No	No	Yes	No	No infection	Alto do Cabrito
1855	> 45	Male	Brown	09 - 12	Yes	No	No	No	No	No	No	Yes	No	No	Yes	No	No infection	Alto do Cabrito
1856	30 to 44	Female	Brown	09 - 12	Yes	No	Yes	No	No	No	No	Yes	No	No	Yes	No	No infection	Alto do Cabrito
1857	30 to 44	Male	Brown	5 to 9	No	No	No	No	No	No	No	Yes	No	No	Yes	No	No infection	Alto do Cabrito
1858	17 to 29	Female	Black	Higher Education	Yes	Yes	No	No	No	No	No	Yes	No	No	Yes	No	No infection	Alto do Cabrito
1859	> 45	Female	Black	09 - 12	Yes	No	No	No	No	No	No	Yes	No	No	No	No	No infection	Alto do Cabrito
1860	30 to 44	Female	Brown	09 - 12	Yes	No	Yes	No	No	No	No	Yes	No	No	No	No	No infection	Marechal Rondon
1861	> 45	Female	Black	5 or less	No	No	No	No	No	No	No	Yes	No	No	No	No	No infection	Marechal Rondon
1862	> 45	Male	Brown	5 to 9	No	No	Yes	No	No	No	No	Yes	No	No	No	No	No infection	Marechal Rondon
1863	> 45	Female	Brown	09 - 12	No	No	No	No	No	No	Yes	Yes	No	No	No	No	No infection	Marechal Rondon
1864	30 to 44	Female	Brown	09 - 12	Yes	No	No	No	No	No	No	Yes	No	No	No	No	No infection	Marechal Rondon
1865	> 45	Male	Brown	09 - 12	No	No	No	No	No	No	No	Yes	No	No	No	No	No infection	Marechal Rondon
1866	> 45	Female	Brown	5 to 9	No	No	No	No	No	No	No	Yes	No	No	No	No	No infection	Marechal Rondon
1867	> 45	Female	Brown	5 or less	No	No	No	No	No	No	No	Yes	No	No	No	No	No infection	Marechal Rondon
1868	> 45	Female	Brown	09 - 12	No	No	No	No	No	No	No	Yes	No	No	No	No	No infection	Marechal Rondon
1869	17 to 29	Female	Black	09 - 12	No	No	No	No	No	No	No	Yes	No	Yes	No	No	No infection	Marechal Rondon
1870	30 to 44	Female	Black	09 - 12	No	No	No	Yes	No	Yes	No	Yes	No	Yes	Yes	Yes	No infection	Marechal Rondon
1871	0 to 16	Male	Black	5 or less	No	No	Yes	No		No	No	Yes	No	Yes	Yes	Yes	No infection	Marechal Rondon
1872	0 to 16	Male	Black	5 or less	No	No	Yes	No		No	No	Yes	No	Yes	Yes	Yes	No infection	Marechal Rondon
1873	0 to 16	Male	Black	5 or less	No	No	No	No		No	No	Yes	No	Yes	Yes	Yes	No infection	Marechal Rondon
1874	17 to 29	Female	Brown	09 - 12	No	No	Yes	No	No	Yes	Yes	Yes	No	No	No	No	No infection	Marechal Rondon
1875	30 to 44	Male	Brown	5 to 9	Yes	No	No	Yes	No	Yes	Yes	Yes	No	No	No	No	No infection	Marechal Rondon
1876	17 to 29	Male	White	5 to 9	No	No	No	No	No	Yes	Yes	Yes	No	No	No	No	No infection	Marechal Rondon
1877	30 to 44	Male	Brown	09 - 12	Yes	No	No	Yes	No	No	No	Yes	No	No	Yes	No	No infection	Alto do Cabrito
1878	> 45	Female		09 - 12	No	No	No	No	No	No	No	Yes	No	No	No	No	No infection	Alto do Cabrito
1879	30 to 44	Male	Brown	09 - 12	Yes	No	No	No	No	No	No	Yes	No	Yes	No	No	Cynopteri Infection	Alto do Cabrito
1880	> 45	Female	Brown	09 - 12	No	No	No	No	No	No	No	Yes	No	Yes	No	No	No infection	Alto do Cabrito
1881	> 45	Male	Brown	5 or less	No	No	No	No	No	Yes	No	Yes	No	No	No	No	No infection	Alto do Cabrito
1882	> 45	Female	Black	09 - 12	No	No	No	No	No	No	No	Yes	No	No	No	No	No infection	Alto do Cabrito
1883	30 to 44	Male	Black	09 - 12	Yes	No	No	No	No	No	No	Yes	No	No	No	No	No infection	Alto do Cabrito
1884	> 45	Male	Black	09 - 12	Yes	No	No	No	No	No	No	Yes	No	No	No	No	No infection	Alto do Cabrito
1885	30 to 44	Female	Black	09 - 12	No	No	No	No	No	No	No	Yes	No	No	Yes	No	No infection	Alto do Cabrito
1886	17 to 29	Female	Brown	09 - 12	Yes	No	No	No	No	No	No	Yes	No	No	No	No	No infection	Alto do Cabrito
1887	> 45	Male	Brown	09 - 12	Yes	No	No	No	No	No	No	Yes	No	No	No	No	Cynopteri Infection	Alto do Cabrito
1888	> 45	Male	Black	09 - 12	No	No	No	No	No	No	No	Yes	Yes	No	Yes	Yes	No infection	Alto do Cabrito
1889	17 to 29	Female	Black	09 - 12	No	No	No	No	No	No	No	Yes	Yes	No	Yes	Yes	No infection	Alto do Cabrito
1890	> 45	Female	Black	5 or less	No	No	No	No	No	No	No	Yes	No	No	Yes	No	No infection	Alto do Cabrito
1891	> 45	Male	Black	09 - 12	No	No	No	No	No	No	No	Yes	No	No	Yes	No	No infection	Alto do Cabrito
1892	17 to 29	Female	Black	09 - 12	No	No	Yes	No	No	No	No	Yes	No	No	Yes	No	No infection	Alto do Cabrito
1893	30 to 44	Female	Black	09 - 12	Yes	No	No	No	No	Yes	No	Yes	No	Yes	No	No	No infection	Alto do Cabrito
1894	30 to 44	Female	Brown	5 to 9	No	No	No	No	No	No	No	Yes	No	No	No	No	No infection	Alto do Cabrito
1895	0 to 16	Female	Brown	5 to 9	No	No	No	No		No	No	Yes	No	No	No	No	No infection	Alto do Cabrito
1896	0 to 16	Male	Brown	5 or less	No	No	No	No		No	No	Yes	No	No	No	No	No infection	Alto do Cabrito
1897	17 to 29	Female	Black	5 to 9	No	No	Yes	No	No	No	No	Yes	No	Yes	Yes	No	No infection	Alto do Cabrito
1898	17 to 29	Male	Black	09 - 12	No	No	No	No	No	No	No	Yes	No	Yes	Yes	No	No infection	Alto do Cabrito
1899	> 45	Female	Black	5 or less	No	No	No	No	No	No	No	Yes	No	No	No	No	No infection	Alto do Cabrito
1900	30 to 44	Female	Brown	09 - 12	No	No	No	No	No	No	No	Yes	No	No	No	No	No infection	Alto do Cabrito
1901	> 45	Female	Brown	Never studied	No	No	No	No	No	No	No	Yes	No	No	No	No	No infection	Alto do Cabrito
1902	> 45	Female	Brown	09 - 12	Yes	No	No	No	Yes	Yes	No	Yes	No	No	No	Yes	Cynopteri Infection	Alto do Cabrito
1903	17 to 29	Female	Black	5 to 9	Yes	No	No	No	No	No	Yes	Yes	No	Yes	Yes	No	Cynopteri Infection	Alto do Cabrito
1904	0 to 16	Male	Black	5 or less	No	No	Yes	No		No	Yes	Yes	No	Yes	Yes	No	No infection	Alto do Cabrito
1905	> 45	Female	Black	09 - 12	No	No	No	No	No	No	No	Yes	No	No	Yes	No	No infection	Alto do Cabrito
1906	> 45	Female	Black	5 or less	No	No	Yes	Yes	Yes	Yes	Yes	Yes	No	No	No	No	Cynopteri Infection	Alto do Cabrito
1907	> 45	Female	Brown	5 or less	No	No	No	No	No	Yes	Yes	Yes	No	No	No	No	No infection	Alto do Cabrito
1908	30 to 44	Male	Black	5 to 9	No	No	No	Yes	No	Yes	Yes	Yes	No	No	No	No	Cynopteri Infection	Alto do Cabrito
1909	0 to 16	Male	Black	5 or less	No	No	Yes	No		Yes	Yes	Yes	No	No	No	No	No infection	Alto do Cabrito
1910	> 45	Female		5 or less	Yes	Yes	Yes	No	No	No	No	Yes	No	Yes	No	No	No infection	Alto do Cabrito
1911	0 to 16	Male	Brown	5 or less	No	No	No	Yes		No	No	Yes	No	Yes	No	No	No infection	Alto do Cabrito
1912	17 to 29	Female	Brown	09 - 12	No	No	Yes	No	No	No	No	Yes	No	No	No	No	No infection	Alto do Cabrito
1913	> 45	Female	Black	5 to 9	No	No	No	No	No	No	No	Yes	No	No	No	No	No infection	Alto do Cabrito
1914	> 45	Male	White	5 or less	Yes	No	No	No	No	Yes	No	Yes	No	No	No	No	No infection	Alto do Cabrito
1915	17 to 29	Male	Brown	5 to 9	Yes	No	Yes	No	No	No	No	Yes	No	No	No	No	No infection	Alto do Cabrito
1916	0 to 16	Male		5 or less	No	No	Yes	Yes		No	No	Yes	No	No	No	No	No infection	Alto do Cabrito
1917	> 45	Female	Brown	5 to 9	No	No	No	No	No	No	Yes	Yes	No	No	Yes	No	No infection	Alto do Cabrito
1918	17 to 29	Male	Brown	5 to 9	No	No	No	No	Yes	No	Yes	Yes	No	No	Yes	No	No infection	Alto do Cabrito
1919	17 to 29	Female	Brown	09 - 12	No	No	Yes	No	No	No	Yes	Yes	No	No	Yes	No	No infection	Alto do Cabrito
1920	30 to 44	Female	Black	09 - 12	Yes	No	No	No	No	No	No	Yes	No	Yes	No	No	No infection	Alto do Cabrito
1921	> 45	Female	Black	Never studied	No	No	No	No	No	No	No	Yes	No	Yes	No	No	Cynopteri Infection	Alto do Cabrito
1922	30 to 44	Female	Black	09 - 12	No	No	No	Yes	No	No	No	Yes	No	Yes	No	No	No infection	Alto do Cabrito
1923	30 to 44	Male	Black	5 to 9	No	No	No	No	No	No	No	Yes	No	Yes	No	No	No infection	Alto do Cabrito
1924	> 45	Female	Brown	Never studied	No	No	Yes	No	No	No	No	Yes	No	No	No	No	No infection	Alto do Cabrito
1925	> 45	Male	Brown	09 - 12	Yes	No	No	Yes	No	No	No	Yes	No	No	Yes	No	No infection	Alto do Cabrito
1926	0 to 16	Male	Black	5 or less	No	No	Yes	No		No		Yes	No	No	No	No	No infection	Alto do Cabrito
1927	17 to 29	Female	Black	5 to 9	Yes	Yes	Yes	No	No	No	No	Yes	No	No	No	No	No infection	Alto do Cabrito
1928	0 to 16	Male	Black	5 or less	No	No	Yes	No		No	No	Yes	No	No	No	No	No infection	Alto do Cabrito
1929	0 to 16	Male	Brown	5 or less	No	No	Yes	Yes		Yes	No	Yes	No	No	No	No	No infection	Alto do Cabrito
1930	17 to 29	Female	Black	5 to 9	No	No	Yes	No	No	No	No	Yes	No	No	No	No	No infection	Alto do Cabrito
1931	17 to 29	Male	Black	5 to 9	No	No	Yes	No	No	No	No	Yes	No	No	No	No	No infection	Alto do Cabrito
1932	30 to 44	Female	Black	5 to 9	No	No	Yes	No	No	No	No	Yes	No	No	No	No	No infection	Alto do Cabrito
1933	> 45	Male	Black	5 or less	No	No	No	No	No	No	No	Yes	No	No	No	No	No infection	Alto do Cabrito
1934	> 45	Male	Black	5 or less	No	No	No	No	Yes	Yes	No	Yes	No	No	No	No	Cynopteri Infection	Alto do Cabrito
1935	30 to 44	Female	Brown	09 - 12	No	No	Yes	Yes	No	No	No	Yes	No	No	No	No	No infection	Alto do Cabrito
1936	30 to 44	Male	Black	Higher Education	Yes	No	No	No	No	No	No	Yes	No	Yes	Yes	No	No infection	Alto do Cabrito
1937	17 to 29	Female	Black	09 - 12	Yes	No	No	No	No	No	No	Yes	No	Yes	Yes	No	No infection	Alto do Cabrito
1938	0 to 16	Female	Black	5 to 9	No	No	Yes	No	No	No	No	Yes	No	Yes	Yes	No	No infection	Alto do Cabrito
1939	0 to 16	Male	Black	5 to 9	No	No	Yes	No	No	No	No	Yes	No	Yes	Yes	No	No infection	Alto do Cabrito
1940	17 to 29	Male		09 - 12	No	No	Yes	Yes	No	No	No	Yes	No	Yes	Yes	No	No infection	Alto do Cabrito
1941	> 45	Female	Black	5 to 9	No	No	Yes	No	No	No	No	Yes	No	Yes	Yes	No	No infection	Alto do Cabrito
1942	17 to 29	Female	Black	09 - 12	No	No	No	No	No	No	No	Yes	No	Yes	Yes	No	No infection	Alto do Cabrito
1943	30 to 44	Male	Black	5 to 9	Yes	No	No	No	No	No	No	Yes	No	Yes	Yes	No	No infection	Alto do Cabrito
1944	0 to 16	Female	Black	5 or less	No	No	Yes	No		No	No	Yes	No	Yes	Yes	No	L1-130 Infection	Alto do Cabrito
1945	30 to 44	Female	Black	Higher Education	No	No	Yes	No	No	No	No	Yes	No	No	No	No	No infection	Alto do Cabrito
1946	17 to 29	Male	Black	09 - 12	No	No	Yes	No	No	No	No	Yes	No	No	No	No	No infection	Alto do Cabrito
1947	> 45	Male	Brown	Never studied	No	No	No	No	No	Yes	No	Yes	No	No	No	Yes	No infection	Alto do Cabrito
1948	17 to 29	Female	Black	09 - 12	No	No	Yes	No	No	No	No	Yes	No	No	No	No	No infection	Alto do Cabrito
1949	0 to 16	Female	Black	5 or less	No	No	Yes	No		No	No	Yes	No	No	No	No	No infection	Alto do Cabrito
1950	30 to 44	Female	Black	5 to 9	No	No	No	No	No	No	Yes	Yes	Yes	No	No	No	No infection	Alto do Cabrito
1951	17 to 29	Female	Brown	09 - 12	No	No	Yes	No	No	No	Yes	Yes	Yes	No	No	No	No infection	Alto do Cabrito
1952	0 to 16	Male	Brown	5 to 9	No	No	Yes	No	No	No	Yes	Yes	Yes	No	No	No	No infection	Alto do Cabrito
1953	17 to 29	Female	Black	09 - 12	No	No	No	No	No	No	Yes	No	No	No	No	No	No infection	Alto do Cabrito
1954	> 45	Male	Brown	09 - 12	No	No	No	No	No	No	No	Yes	No	No	No	No	No infection	Alto do Cabrito
1955	30 to 44	Male	Brown	09 - 12	Yes	Yes	Yes	No	No	Yes	No	Yes	No	No	No	No	No infection	Alto do Cabrito
1956	30 to 44	Female	Brown	09 - 12	Yes	Yes	No	No	No	No	No	Yes	No	Yes	No	No	No infection	Alto do Cabrito
1957	> 45	Female	Brown	09 - 12	No	No	No	No	No	No	Yes	Yes	Yes	No	No	No	No infection	Alto do Cabrito
1958	17 to 29	Female	Black	09 - 12	No	No	No	No	No	Yes	Yes	Yes	Yes	No	No	No	No infection	Alto do Cabrito
1959	17 to 29	Female	Black	09 - 12	No	No	No	No	No	No	No	Yes	No	No	Yes	No	No infection	Alto do Cabrito
1960	30 to 44	Female	White	5 to 9	Yes	No	No	No	No	No	No	Yes	No	Yes	No	No	Cynopteri Infection	Alto do Cabrito
1961	0 to 16	Female	Brown	5 or less	No	No	Yes	No		No	No	Yes	No	Yes	Yes	No	No infection	Alto do Cabrito
1962	17 to 29	Female	Brown	09 - 12	No	No	No	No	No	No	No	Yes	No	No	Yes	No	No infection	Alto do Cabrito
1963	0 to 16	Male	Brown	5 or less	No	No	No	No		No	No	Yes	No	No	Yes	No	No infection	Alto do Cabrito
1964	> 45	Female	White	5 or less	Yes	No	No	No	No	No	No	Yes	No	No	Yes	Yes	No infection	Alto do Cabrito
1965	17 to 29	Female	Brown	09 - 12	Yes	No	No	No	No	Yes	No	Yes	No	No	Yes	No	No infection	Alto do Cabrito
1966	30 to 44	Male	Brown	09 - 12	Yes	No	Yes	Yes	No	No	No	Yes	No	No	No	No	No infection	Alto do Cabrito
1967	17 to 29	Female	Brown	09 - 12	No	No	Yes	No	No	No	No	Yes	No	No	No	No	No infection	Alto do Cabrito
1968	30 to 44	Male	Black	5 to 9	Yes	No	Yes	No	Yes	Yes	No	Yes	No	Yes	No	No	No infection	Alto do Cabrito
1969	17 to 29	Male	Black	09 - 12	No	No	Yes	No	No	No	No	Yes	No	Yes	No	No	No infection	Alto do Cabrito
1970	30 to 44	Female	Black	5 to 9	Yes	No	No	No	No	No	No	Yes	No	Yes	No	No	No infection	Alto do Cabrito
1971	17 to 29	Male	Black	Higher Education	Yes	No	Yes	Yes	No	No	No	Yes	No	No	Yes	No	No infection	Alto do Cabrito
1972	17 to 29	Male	Black	09 - 12	No	No	No	No	No	No	No	Yes	No	No	Yes	No	No infection	Alto do Cabrito
1973	30 to 44	Male	Black	5 to 9	Yes	Yes	No	No	No	Yes	No	Yes	No	No	Yes	No	No infection	Alto do Cabrito
1974	0 to 16	Female	Black	09 - 12	No	No	No	No	No	No	No	Yes	No	Yes	No	No	No infection	Alto do Cabrito
1975	17 to 29	Female	Black	09 - 12	No	No	Yes	No	No	No	No	Yes	No	No	Yes	No	No infection	Alto do Cabrito
1976	17 to 29	Female	Brown	09 - 12	No	No	Yes	No	No	No	No	Yes	No	Yes	Yes	No	L1-130 Infection	Alto do Cabrito
1977	0 to 16	Male	Black	5 or less	No	No	Yes	Yes		No	No	Yes	No	Yes	Yes	No	No infection	Alto do Cabrito
1978	0 to 16	Male	Brown	5 or less	No	No	Yes	No		No	No	Yes	No	Yes	Yes	No	No infection	Alto do Cabrito
1979	17 to 29	Male	Black	5 or less	No	No	Yes	Yes	Yes	Yes	No	Yes	No	Yes	Yes	No	Cynopteri Infection	Alto do Cabrito
1980	17 to 29	Female	Brown	09 - 12	No	No	Yes	No	No	No	No	Yes	No	Yes	Yes	No	No infection	Alto do Cabrito
1981	30 to 44	Female	White	5 to 9	Yes	Yes	No	No	No	No		Yes	No	No	No	No	No infection	Alto do Cabrito
1982	0 to 16	Female	Black	5 to 9	No	No	Yes	No	No	No	No	Yes	No	No	No	No	No infection	Alto do Cabrito
1983	0 to 16	Male	Black	5 or less	No	No	Yes	No		No	No	Yes	No	No	No	No	No infection	Alto do Cabrito
1984	30 to 44	Male	Black	5 to 9	Yes	Yes	Yes	Yes	No	No	No	Yes	No	No	No	No	No infection	Alto do Cabrito
1985	> 45	Female	Black	5 or less	No	No	Yes	No	Yes	No	Yes	Yes	No	Yes	No	No	No infection	Alto do Cabrito
1986	17 to 29	Male	Black	5 to 9	No	No	No	No	No	No	Yes	Yes	No	Yes	No	No	No infection	Alto do Cabrito
1987	17 to 29	Male	Black	09 - 12	Yes	No	No	No	No	No	Yes	Yes	No	Yes	No	No	No infection	Alto do Cabrito
1988	> 45	Female	Black	5 to 9	No	No	No	No	No	No	No	Yes	No	No	No	No	Cynopteri Infection	Alto do Cabrito
1989	30 to 44	Female		09 - 12	No	No	Yes	No	No	No	No	Yes	No	Yes	Yes	No	No infection	Alto do Cabrito
1990	> 45	Male	Black	5 or less	Yes	No	No	Yes	No	Yes	No	Yes	No	Yes	Yes	No	No infection	Alto do Cabrito
1991	17 to 29	Male	Black	09 - 12	Yes	No	Yes	No	No	No	No	Yes	No	Yes	Yes	No	No infection	Alto do Cabrito
1992	0 to 16	Female	Brown	5 or less	No	No	Yes	No		No	No	Yes	No	Yes	Yes	No	No infection	Alto do Cabrito
1993	17 to 29	Male	Brown	5 or less	No	No	Yes	No	No	No	No	Yes	No	Yes	Yes	No	No infection	Alto do Cabrito
1994	17 to 29	Female	Black	09 - 12	No	No	Yes	No	No	No	No	Yes	No	Yes	Yes	No	No infection	Alto do Cabrito
1995	0 to 16	Female	Black	5 or less	No	No	No	No		No	No	Yes	No	No	No	No	No infection	Alto do Cabrito
1996	> 45	Male	Black	Never studied	No	No	No	No	No	No	No	Yes	Yes	No	No	No	Cynopteri Infection	Alto do Cabrito
1997	17 to 29	Female		09 - 12	No	No	Yes	No	No	No	No	Yes	No	No	Yes	Yes	No infection	Alto do Cabrito
1998	0 to 16	Male	Black	5 to 9	No	No	Yes	No	No	No	No	Yes	No	No	Yes	Yes	No infection	Alto do Cabrito
1999	30 to 44	Male		5 or less	Yes	No	No	No	No	No	No	Yes	No	No	Yes	Yes	No infection	Alto do Cabrito
[truncated: 809 more rows]
